# Supplementary material for: Social accountability in primary health care facilities in Tanzania: Results from Star Rating Assessment
Source: PLoS One. 2022 Jul 25;17(7):e0268405. doi: 10.1371/journal.pone.0268405 (PMC9312412; doi:10.1371/journal.pone.0268405)
Supplement: S1 Appendix — (XLSX) [file pone.0268405.s001.xlsx]

## Sheet: Reassessment2017_18
region	council	facility	period	facility_type	ownership	8.1.1 engage_local	8.1.2 adress_local	8.1.3 community_plan	8.1.4 info_displayed	8.2.1.1 board1	8.2.1.2 board1	8.2.1.3 board1	8.2.2.1 board2	8.2.2.2 board2	8.2.3 board3	active_boards821	functional_boards	info_displayed814	HCWs_engagement811	local_concerns812	comm_participation813	location	yes_scores	partial_scores	total_scores	accountable
Arusha Region	Ngorongoro District Council	Soit-Sambu Dispensary	2018	dispensary	public	yes	yes	yes	yes	yes	yes	yes	yes	yes	yes	yes	yes	yes	yes	yes	yes	rural	5	0	100	yes
Arusha Region	Arusha City Council	Cogi Daraja 11 Dispensary	2018	dispensary	private	no	no	na	na	yes	yes	no	no	no	no	yes	no	no	no	no	no	urban	0	0	0	no
Arusha Region	Arusha City Council	JMS human heath	2018	dispensary	private	no	no	na	na	no	no	no	no	no	no	no	no	no	no	no	no	urban	0	0	0	no
Arusha Region	Arusha City Council	kaanan land	2018	dispensary	private			na	na	yes	yes	yes		yes		yes	no	no			no	urban	0	0	0	no
Arusha Region	Arusha City Council	Magereza	2018	dispensary	public	yes	yes	yes	partial	partial	yes	yes	yes	yes	yes	partial	no	partial	yes	yes	yes	urban	3	1	70	no
Arusha Region	Arusha City Council	Sinon parish	2018	dispensary	private	no	no	yes	yes	yes	yes	yes	no	no	no	yes	no	yes	no	no	yes	urban	2	0	40	no
Arusha Region	Arusha City Council	Sombetin	2018	dispensary	public	yes	yes	yes	no	no	yes	no	yes	yes	yes	no	no	no	yes	yes	yes	urban	3	0	60	no
Arusha Region	Arusha City Council	Suni	2018	dispensary	private	no	no	na	na	yes	yes	no	yes	yes	no	yes	no	no	no	no	no	urban	0	0	0	no
Arusha Region	Arusha City Council	Themi	2018	health_centre	public	yes	yes	yes	yes	yes	yes	yes	no	no	yes	yes	no	yes	yes	yes	yes	urban	4	0	80	yes
Arusha Region	Arusha District Council	Bwawani	2018	dispensary	public	yes	no	no	no	yes	yes	yes	no	no	no	yes	no	no	yes	no	no	rural	1	0	20	no
Arusha Region	Arusha District Council	chekereani	2018	dispensary	private	no	no	na	na	no	no	no	no	no	no	no	no	no	no	no	no	rural	0	0	0	no
Arusha Region	Arusha District Council	Ekwanywa	2018	dispensary	private	yes	no	na	na	partial	partial	no	no	no	no	partial	no	no	yes	no	no	rural	1	0	20	no
Arusha Region	Arusha District Council	herobu hill	2018	dispensary	private	yes	yes	no	no	no	no	no	no	no	no	no	no	no	yes	yes	no	rural	2	0	40	no
Arusha Region	Arusha District Council	kiranyi	2018	dispensary	public	yes	yes	yes	yes	yes	yes	yes	no	yes	yes	yes	no	yes	yes	yes	yes	rural	4	0	80	yes
Arusha Region	Arusha District Council	kisongo charitable	2018	health_centre	private	no	no	na	na	yes	yes	no	yes	no	no	yes	no	no	no	no	no	rural	0	0	0	no
Arusha Region	Arusha District Council	kisongo lutheran	2018	dispensary	private	no	no	na	na	no	no	no	no	no	no	no	no	no	no	no	no	rural	0	0	0	no
Arusha Region	Arusha District Council	kisongo PAG	2018	dispensary	private	yes	yes	yes	yes	yes	yes	yes	no	no	no	yes	no	yes	yes	yes	yes	rural	4	0	80	yes
Arusha Region	Arusha District Council	kenjigeve	2018	dispensary	public	yes	yes	yes	no	yes	yes	yes	yes	yes	yes	yes	yes	no	yes	yes	yes	rural	4	0	80	yes
Arusha Region	Arusha District Council	likamba	2018	dispensary	public	no	no	no	no	yes	yes	yes	yes	no	yes	yes	no	no	no	no	no	rural	0	0	0	no
Arusha Region	Arusha District Council	M.M kidwera	2018	dispensary	private	yes	no	na	na	no	no	no	no	no	no	no	no	no	yes	no	no	rural	1	0	20	no
Arusha Region	Arusha District Council	Mirongoine	2018	dispensary	private	yes	no	no	no	no	no	no	yes	yes	yes	no	no	no	yes	no	no	rural	1	0	20	no
Arusha Region	Arusha District Council	moivo	2018	dispensary	public	yes	yes	yes	yes	yes	partial	yes	yes	yes	yes	yes	no	yes	yes	yes	yes	rural	4	0	80	yes
Arusha Region	Arusha District Council	musa	2018	dispensary	public	yes	yes	yes	yes	yes	no	yes	yes	yes	yes	yes	no	yes	yes	yes	yes	rural	4	0	80	yes
Arusha Region	Arusha District Council	ngorbobo	2018	dispensary	public	yes	yes	yes	yes	yes	no	yes	yes	yes	yes	yes	no	yes	yes	yes	yes	rural	4	0	80	yes
Arusha Region	Arusha District Council	Oldnyosapuku	2018	dispensary	public	yes	yes	yes	yes	partial	partial	no	no	no	no	partial	no	yes	yes	yes	yes	rural	4	0	80	yes
Arusha Region	Arusha District Council	Oldnyowasi	2018	dispensary	public	yes	yes	yes	yes	yes	partial	yes	yes	yes	yes	yes	no	yes	yes	yes	yes	rural	4	0	80	yes
Arusha Region	Arusha District Council	pamoja	2018	dispensary	private	no	no	na	na	yes	yes	no	yes	yes	no	yes	no	no	no	no	no	rural	0	0	0	no
Arusha Region	Arusha District Council	selian lutheran	2018	hospital	private	no	yes	na	yes	yes	yes	yes	yes	no	no	yes	no	yes	no	yes	no	rural	2	0	40	no
Arusha Region	Arusha District Council	themi ya simba	2018	dispensary	public	no	no	no	no	yes	yes	no	no	no	no	yes	no	no	no	no	no	rural	0	0	0	no
Arusha Region	Karatu District council	buger	2018	dispensary	private	yes	yes	yes	yes	yes	yes	yes	yes	yes	yes	yes	yes	yes	yes	yes	yes	rural	5	0	100	yes
Arusha Region	Karatu District council	Chemchem	2018	dispensary	private	yes	yes	yes	yes	yes	yes	yes	yes	yes	yes	yes	yes	yes	yes	yes	yes	rural	5	0	100	yes
Arusha Region	Karatu District council	Dumbechand	2018	dispensary	public	yes	no	yes	yes	yes	yes	no	yes	yes	no	yes	no	yes	yes	no	yes	rural	3	0	60	no
Arusha Region	Karatu District council	Endamaghang	2018	dispensary	public	yes	no	no	partial	yes	yes	yes	no	no	no	yes	no	partial	yes	no	no	rural	1	1	30	no
Arusha Region	Karatu District council	Edeshi	2018	dispensary	private	no	no	yes	no	yes	yes	no	no	no	no	yes	no	no	no	no	yes	rural	1	0	20	no
Arusha Region	Karatu District council	Getamick	2018	dispensary	private	yes	no	yes	yes	yes	yes	no	no	no	no	yes	no	yes	yes	no	yes	rural	3	0	60	no
Arusha Region	Karatu District council	Gongali	2018	dispensary	public	yes	yes	yes	yes	yes	yes	yes	yes	no	yes	yes	no	yes	yes	yes	yes	rural	4	0	80	yes
Arusha Region	Karatu District council	gyekrum	2018	dispensary	public	yes	no	no	partial	yes	yes	yes	no	no	no	yes	no	partial	yes	no	no	rural	1	1	30	no
Arusha Region	Karatu District council	Kambi ya simba	2018	dispensary	private	no	no	yes	no	yes	yes	no	no	no	no	yes	no	no	no	no	yes	rural	1	0	20	no
Arusha Region	Karatu District council	Karatu lutheran	2018	dispensary	private	yes	yes	na		yes	yes	yes	yes	yes	yes	yes	yes		yes	yes	no	rural	3	0	60	no
Arusha Region	Karatu District council	Karatu RC	2018	dispensary	private	yes	no	yes	na	yes	partial	partial	no	no	no	yes	no	no	yes	no	yes	rural	2	0	40	no
Arusha Region	Karatu District council	Lositete	2018	dispensary	private	yes	yes	na	na	yes	yes	partial	yes	no	no	yes	no	no	yes	yes	no	rural	2	0	40	no
Arusha Region	Karatu District council	melick chand	2018	dispensary	public	yes	yes	no	no	yes	yes	yes	yes	yes	yes	yes	yes	no	yes	yes	no	rural	3	0	60	no
Arusha Region	Karatu District council	mangi ola chini	2018	health_centre	private	yes	no	na	na	no	no	no	no	no	no	no	no	no	yes	no	no	rural	1	0	20	no
Arusha Region	Karatu District council	Mang'ola	2018	dispensary	public	no	no	no	no	no	no	no	no	no	no	no	no	no	no	no	no	rural	0	0	0	no
Arusha Region	Karatu District council	matala	2018	dispensary	public	no	yes	yes	no	yes	no	no	no	no	no	yes	no	no	no	yes	yes	rural	2	0	40	no
Arusha Region	Karatu District council	Maxorimba	2018	dispensary	public	no	yes	yes	yes	yes	yes	yes	yes	yes	yes	yes	yes	yes	no	yes	yes	rural	4	0	80	yes
Arusha Region	Karatu District council	Mikocheni	2018	dispensary	public	yes	yes	yes	partial	yes	yes	yes	yes	yes	yes	yes	yes	partial	yes	yes	yes	rural	4	1	90	yes
Arusha Region	Karatu District council	Ngaibara	2018	dispensary	public	yes	yes	no	no	yes	no	no	no	no	no	yes	no	no	yes	yes	no	rural	2	0	40	no
Arusha Region	Karatu District council	Oldeani	2018	dispensary	private	yes	no	no	no	yes	yes	yes	no	no	no	yes	no	no	yes	no	no	rural	1	0	20	no
Arusha Region	Karatu District council	Qurus	2018	dispensary	public	no	yes	yes	no	yes	yes	no	yes	yes	no	yes	no	no	no	yes	yes	rural	2	0	40	no
Arusha Region	Karatu District council	slahhamo	2018	dispensary	private	yes	no	na	na	yes	yes	no	no	no	no	yes	no	no	yes	no	no	rural	1	0	20	no
Arusha Region	Karatu District council	Tumaini	2018	dispensary	private	yes	no	na	na	yes	yes	yes	yes	yes	yes	yes	yes	no	yes	no	no	rural	2	0	40	no
Arusha Region	Karatu District council	Zaki	2018	dispensary	private	no	no	na	na	yes	yes	yes	yes	no	no	yes	no	no	no	no	no	rural	0	0	0	no
Arusha Region	Longido District Council	Engalineibo	2018	dispensary	private	no	no	yes	partial	yes	yes	no	no	no	no	yes	no	partial	no	no	yes	rural	1	1	30	no
Arusha Region	Longido District Council	Engikareti	2018	dispensary	public	yes	yes	yes	yes	yes	yes	yes	yes	yes	yes	yes	yes	yes	yes	yes	yes	rural	5	0	100	yes
Arusha Region	Longido District Council	Kamwanga	2018	dispensary	public	yes	yes	yes	partial	yes	yes	partial	yes	yes	yes	yes	no	partial	yes	yes	yes	rural	3	1	70	no
Arusha Region	Longido District Council	Kiseriani	2018	dispensary	public	yes	yes	yes	partial	yes	yes		yes			yes	no	partial	yes	yes	yes	rural	3	1	70	no
Arusha Region	Longido District Council	Lesing-ita	2018	dispensary	public	no	no	no	partial	no	no	no	no	no	no	no	no	partial	no	no	no	rural	0	1	10	no
Arusha Region	Longido District Council	mary mother of the church	2018	health_centre	private	yes	yes	yes	na	no	no	no	no	no	no	no	no	no	yes	yes	yes	rural	3	0	60	no
Arusha Region	Longido District Council	Matale	2018	dispensary	public												no					rural	0	0	0	no
Arusha Region	Longido District Council	Noondoto	2018	dispensary	public	yes	yes	yes	partial	yes	yes	yes	yes	yes	yes	yes	yes	partial	yes	yes	yes	rural	4	1	90	yes
Arusha Region	Longido District Council	olmot	2018	dispensary		yes	yes	yes	yes	yes	yes	yes	yes	yes	yes	yes	yes	yes	yes	yes	yes	rural	5	0	100	yes
Arusha Region	Longido District Council	SINYA	2018	dispensary	public	yes	yes	yes	yes	yes	yes	yes	yes	yes	yes	yes	yes	yes	yes	yes	yes	rural	5	0	100	yes
Arusha Region	Ngorongoro District Council	Arash	2018	dispensary	public	yes	no	na	na	no	no	no	no	no	no	no	no	no	yes	no	no	rural	1	0	20	no
Arusha Region	Ngorongoro District Council	erkeepus	2018	dispensary	public	no	no	yes	no	yes	yes	no	no	no	no	yes	no	no	no	no	yes	rural	1	0	20	no
Arusha Region	Ngorongoro District Council	Arash	2018	dispensary	public	yes	no	no	no	yes	yes	no	no	no	no	yes	no	no	yes	no	no	rural	1	0	20	no
Arusha Region	Ngorongoro District Council	kakesio	2018	dispensary	public	no	no	no	partial	yes	yes	yes	no	no	no	yes	no	partial	no	no	no	rural	0	1	10	no
Arusha Region	Ngorongoro District Council	Magaiduru	2018	dispensary	public	yes	yes	yes	yes	yes	yes	yes	yes	yes	no	yes	no	yes	yes	yes	yes	rural	4	0	80	yes
Arusha Region	Ngorongoro District Council	oldonyosambu	2018	dispensary	public	yes	yes	yes	yes	yes	partial	partial	no	no	no	yes	no	yes	yes	yes	yes	rural	4	0	80	yes
Arusha Region	Ngorongoro District Council	ololoswakani	2018	dispensary	public	no	no	no	partial	yes	yes	no	no	no	no	yes	no	partial	no	no	no	rural	0	1	10	no
Arusha Region	Ngorongoro District Council	sero	2018	dispensary	public	yes	yes	yes	yes	yes	yes	yes	yes	yes	yes	yes	yes	yes	yes	yes	yes	rural	5	0	100	yes
Arusha Region	Ngorongoro District Council	Soit-Sambu Dispensary	2018	dispensary	public	yes	yes	yes	yes	yes	yes	yes	yes	yes	yes	yes	yes	yes	yes	yes	yes	rural	5	0	100	yes
Arusha Region	Ngorongoro District Council	WASO	2018	hospital	private	no	no	na	yes	yes	yes	no	no	no	no	yes	no	yes	no	no	no	rural	1	0	20	no
Dar es salaam Region	Ilala Municipal	511kj gongo la mboto	2017	dispensary	public	no	yes	yes	yes	yes	yes	yes	yes	yes	yes	yes	yes	yes	no	yes	yes	urban	4	0	80	yes
Dar es salaam Region	Ilala Municipal	H NJIA	2017	health_centre	private	no	no	na	na	yes	no	no	no	no	no	yes	no	no	no	no	no	urban	0	0	0	no
Dar es salaam Region	Ilala Municipal	AAR Poly clinic	2017	dispensary	private	no	no	na	na	no	no	no	no	no	no	no	no	no	no	no	no	urban	0	0	0	no
Dar es salaam Region	Ilala Municipal	Abbas medical center	2017	dispensary	private	yes	yes	na	na	no	no	no	no	no	no	no	no	no	yes	yes	no	urban	2	0	40	no
Dar es salaam Region	Ilala Municipal	Afya care charitable	2017	dispensary	private	no	no	na	na	no	no	no	no	no	no	no	no	no	no	no	no	urban	0	0	0	no
Dar es salaam Region	Ilala Municipal	Aga khan tabata	2017	dispensary	private	yes	yes	na	na	yes	yes	yes	yes	yes	yes	yes	yes	no	yes	yes	no	urban	3	0	60	no
Dar es salaam Region	Ilala Municipal	Airport police	2017	dispensary	public	yes	yes	yes	yes	yes	yes	yes	yes	yes	yes	yes	yes	yes	yes	yes	yes	urban	5	0	100	yes
Dar es salaam Region	Ilala Municipal	Airwing 603 ATS	2017	dispensary	public	no	no	no	no	na	na	no	no	no	no	na	no	no	no	no	no	urban	0	0	0	no
Dar es salaam Region	Ilala Municipal	Al Hial	2017	dispensary	private	no	no	na	na	yes	yes	no	no	no	no	yes	no	no	no	no	no	urban	0	0	0	no
Dar es salaam Region	Ilala Municipal	AL Karimu	2017	dispensary	private	no	no	yes	yes	yes	yes	partial	no	no	no	yes	no	yes	no	no	yes	urban	2	0	40	no
Dar es salaam Region	Ilala Municipal	Aljuma chartable	2017	dispensary	private												no					urban	0	0	0	no
Dar es salaam Region	Ilala Municipal	Ananda marga	2017	dispensary	private	no	yes	na	na	yes	yes	yes	yes	yes	yes	yes	yes	no	no	yes	no	urban	2	0	40	no
Dar es salaam Region	Ilala Municipal	Afya care charitable	2017	dispensary	private	no	no	yes	yes	no	no	no	no	no	no	no	no	yes	no	no	yes	urban	2	0	40	no
Dar es salaam Region	Ilala Municipal	Appolo medical center	2017	health_centre	private	no	yes	na	na	yes	partial	partial	yes	yes	no	yes	no	no	no	yes	no	urban	1	0	20	no
Mwanza Region	Buchosa District Council	Buhindi Dispensary	2017	dispensary	public	yes	yes	yes	yes	yes	yes	yes	yes	yes	yes	yes	yes	yes	yes	yes	yes	rural	5	0	100	yes
Mwanza Region	Buchosa District Council	Bupandwa Dispensary	2017	dispensary	public	yes	no	yes	no	yes	yes	no	no		no	yes	no	no	yes	no	yes	rural	2	0	40	no
Mwanza Region	Buchosa District Council	Kabaganga Dispensary	2017	dispensary	public	yes	no	yes	partial	yes	yes	yes	no	no	yes	yes	no	partial	yes	no	yes	rural	2	1	50	no
Mwanza Region	Buchosa District Council	Kakobe Health Center	2017	dispensary	private	yes	yes	yes	partial	yes	yes	no	no	no	no	yes	no	partial	yes	yes	yes	rural	3	1	70	no
Mwanza Region	Buchosa District Council	Kalebezo Dispensary	2017	dispensary	public	yes	yes	yes	yes	yes	yes	partial	yes	yes		yes	no	yes	yes	yes	yes	rural	4	0	80	yes
Mwanza Region	Buchosa District Council	Kayenze Dispensary	2017	dispensary	public	yes	yes	yes	yes	yes	yes	yes	yes	yes	yes	yes	yes	yes	yes	yes	yes	rural	5	0	100	yes
Mwanza Region	Buchosa District Council	Luchili Dispensary	2017	dispensary	public	yes	yes	yes	yes	yes	yes	yes	yes	yes	yes	yes	yes	yes	yes	yes	yes	rural	5	0	100	yes
Mwanza Region	Buchosa District Council	Luhorongoma Dispensary	2017	dispensary	public	yes	yes	yes	partial	yes	yes	partial	no	no	no	yes	no	partial	yes	yes	yes	rural	3	1	70	no
Mwanza Region	Buchosa District Council	Maisome Dispensary	2017	dispensary	public	yes	yes	yes	yes	yes	yes	yes	no	yes	yes	yes	no	yes	yes	yes	yes	rural	4	0	80	yes
Mwanza Region	Buchosa District Council	Nyamadoke Dispensary	2017	dispensary	public	yes	yes	yes	yes	yes	yes	yes	yes	yes	yes	yes	yes	yes	yes	yes	yes	rural	5	0	100	yes
Mwanza Region	Ilemela Municipal Council	Buzuruga Health Center	2017	health_centre	public	yes	yes	yes	partial	yes	yes	partial	yes	yes	yes	yes	no	partial	yes	yes	yes	urban	3	1	70	no
Mwanza Region	Ilemela Municipal Council	Igogwe Dispensary	2017	dispensary	public	yes	yes	yes	yes	yes	yes	yes	yes	yes	yes	yes	yes	yes	yes	yes	yes	urban	5	0	100	yes
Mwanza Region	Ilemela Municipal Council	Ilemela Dispensary	2017	dispensary	public	yes	yes	yes	partial	yes	yes	partial	yes	yes	yes	yes	no	partial	yes	yes	yes	urban	3	1	70	no
Mwanza Region	Ilemela Municipal Council	Kahama Dispensary	2017	dispensary	public	yes	yes	yes	partial	partial	yes	no	no	no	yes	partial	no	partial	yes	yes	yes	urban	3	1	70	no
Mwanza Region	Ilemela Municipal Council	Kiloleli Chamwenda Dispensary	2017	dispensary	public	yes	yes	yes	partial	yes	yes	partial	yes	no	yes	yes	no	partial	yes	yes	yes	urban	3	1	70	no
Mwanza Region	Ilemela Municipal Council	Nyamwilolelwa Dispensary	2017	dispensary	public	no	yes	yes	yes	yes	yes	partial	yes	yes	no	yes	no	yes	no	yes	yes	urban	3	0	60	no
Mwanza Region	Ilemela Municipal Council	Mwanza Military Hospital at District Level	2017	hospital	public	no	no	no		yes	yes	no	no	no	no	yes	no		no	no	no	urban	0	0	0	no
Mwanza Region	Ilemela Municipal Council	Pasiansi Dispensary	2017	dispensary	public	no	yes	yes	partial	yes	yes	partial	yes	no	no	yes	no	partial	no	yes	yes	urban	2	1	50	no
Mwanza Region	Ilemela Municipal Council	Pasiansi SDA Hospital at District Level	2017	hospital	private	yes	yes	na	na	yes	yes	no	no	no	no	yes	no	no	yes	yes	no	urban	2	0	40	no
Mwanza Region	Ilemela Municipal Council	Sangabuye Health Center	2017	health_centre		yes	yes	yes	partial	yes	yes	yes	yes	yes	yes	yes	yes	partial	yes	yes	yes	urban	4	1	90	yes
Mwanza Region	Ilemela Municipal Council	Tanzania Breweries Dispensary	2017	dispensary	private	no	no	na	na	no	no	no	no	no	no	no	no	no	no	no	no	urban	0	0	0	no
Mwanza Region	Ilemela Municipal Council	Victoria - Kilimahewa Dispensary	2017	dispensary	private	yes	no	na	na	yes	no	no	no	no	no	yes	no	no	yes	no	no	urban	1	0	20	no
Mwanza Region	Kwimba District Council	Huduma Dispensary	2017	dispensary	private	no	no	na	na	no	no	no	no	no	no	no	no	no	no	no	no	rural	0	0	0	no
Mwanza Region	Kwimba District Council	Ilumba Dispensary	2017	dispensary	public	yes	no	yes	partial	yes	yes	yes	yes	yes	yes	yes	yes	partial	yes	no	yes	rural	3	1	70	no
Mwanza Region	Kwimba District Council	Inala Dispensary	2017	dispensary	public	yes	no	yes	no	yes	yes	no	no	no	no	yes	no	no	yes	no	yes	rural	2	0	40	no
Mwanza Region	Kwimba District Council	Kibitilwa Dispensary	2017	dispensary	public	yes	no	yes	partial	yes	yes	partial	no	no	no	yes	no	partial	yes	no	yes	rural	2	1	50	no
Mwanza Region	Kwimba District Council	Lyoma Dispensary	2017	dispensary	public	yes	yes	yes	no	yes	yes	yes	yes	yes	no	yes	no	no	yes	yes	yes	rural	3	0	60	no
Mwanza Region	Kwimba District Council	Mwadubi Dispensary	2017	dispensary	public	yes	yes	yes	partial	yes	yes	no	no	no	yes	yes	no	partial	yes	yes	yes	rural	3	1	70	no
Mwanza Region	Kwimba District Council	Mwankulwe Dispensary	2017	dispensary	public	yes	no	yes	no	yes	yes	partial	no	no	no	yes	no	no	yes	no	yes	rural	2	0	40	no
Mwanza Region	Kwimba District Council	Ndamhi Dispensary	2017	dispensary	public	yes	yes	yes	yes	yes	yes	yes	yes	yes	yes	yes	yes	yes	yes	yes	yes	rural	5	0	100	yes
Mwanza Region	Kwimba District Council	Nyambuyi Dispensary	2017	dispensary	public	yes	no	yes	partial	yes	partial	yes	yes	yes	no	yes	no	partial	yes	no	yes	rural	2	1	50	no
Mwanza Region	Kwimba District Council	Nyamigamba Dispensary	2017	dispensary	public	yes	yes	yes	partial	yes	yes	no	yes	yes	yes	yes	no	partial	yes	yes	yes	rural	3	1	70	no
Mwanza Region	Misungwi District Council	Buhingo Dispensary	2017	dispensary	private	yes	yes	na	na								no	no	yes	yes	no	rural	2	0	40	no
Mwanza Region	Misungwi District Council	Buhunda Dispensary	2017														no					rural	0	0	0	no
Mwanza Region	Misungwi District Council	Busongo Health Center	2017	health_centre		yes	yes	yes	yes	yes	yes	yes	yes	yes	yes	yes	yes	yes	yes	yes	yes	rural	5	0	100	yes
Mwanza Region	Misungwi District Council	Idetemya Dispensary	2017														no					rural	0	0	0	no
Mwanza Region	Misungwi District Council	Misungwi District Hospital	2017	hospital	public	yes	no	yes	yes	yes	yes	partial	no	no	no	yes	no	yes	yes	no	yes	rural	3	0	60	no
Mwanza Region	Misungwi District Council	Mwagala Dispensary	2017	dispensary	public	yes	yes	yes	yes	yes	yes	partial	yes	no	no	yes	no	yes	yes	yes	yes	rural	4	0	80	yes
Mwanza Region	Misungwi District Council	Mwaniko Dispensary	2017														no					rural	0	0	0	no
Mwanza Region	Misungwi District Council	Ntulya Dispensary	2017	dispensary	public	yes	yes	yes	partial	yes	yes	yes	yes	yes	no	yes	no	partial	yes	yes	yes	rural	3	1	70	no
Mwanza Region	Misungwi District Council	Nyahiti Dispensary	2017														no					rural	0	0	0	no
Mwanza Region	Misungwi District Council	Nyamainza Dispensary	2017	dispensary	public	yes	yes	yes	yes	yes	yes	partial	yes	yes	yes	yes	no	yes	yes	yes	yes	rural	4	0	80	yes
Mwanza Region	Nyamagana Municipal Council	512KJ Dispensary	2017	dispensary	public	no	no	no	no	partial	partial	partial	no	no	no	partial	no	no	no	no	no	urban	0	0	0	no
Mwanza Region	Nyamagana Municipal Council	AAR Polyclinic	2017	dispensary	private	no	no	na	na	no	no	no	no	no	no	no	no	no	no	no	no	urban	0	0	0	no
Mwanza Region	Nyamagana Municipal Council	AICT Makongoro Health Center	2017	health_centre	private	no	no	na	na	yes	partial					yes	no	no	no	no	no	urban	0	0	0	no
Mwanza Region	Nyamagana Municipal Council	Al-Ijumaa Health Center	2017	health_centre	private	yes	no	yes	yes	yes	yes	partial	yes	yes	no	yes	no	yes	yes	no	yes	urban	3	0	60	no
Mwanza Region	Nyamagana Municipal Council	Amani Igoma Dispensary	2017	dispensary	private	no	no	na	na	yes	no	no	no	no	no	yes	no	no	no	no	no	urban	0	0	0	no
Mwanza Region	Nyamagana Municipal Council	Bugarika Dispensary	2017	dispensary	public	yes	yes	yes	yes	yes	yes	no	yes	yes	no	yes	no	yes	yes	yes	yes	urban	4	0	80	yes
Mwanza Region	Nyamagana Municipal Council	Buhongwa Dispensary	2017	dispensary	public	yes				yes	yes	partial	no	no	yes	yes	no		yes			urban	1	0	20	no
Mwanza Region	Nyamagana Municipal Council	CF Hospital at District Level	2017	hospital	private	no	yes	yes		yes	partial	no	no	no	no	yes	no		no	yes	yes	urban	2	0	40	no
Mwanza Region	Nyamagana Municipal Council	Kamanga Medics Hospital at District Level	2017	hospital	private	yes	no	yes		yes	yes	no	yes	yes	Yes	yes	no		yes	no	yes	urban	2	0	40	no
Mwanza Region	Nyamagana Municipal Council	Fumagila Dispensary	2017	dispensary	public	yes	yes	yes	partial	yes	yes	partial	no	no	no	yes	no	partial	yes	yes	yes	urban	3	1	70	no
Mwanza Region	Nyamagana Municipal Council	Gisani Health Center	2017	health_centre	private	yes	no	yes	yes	yes	yes	yes	yes	yes	no	yes	no	yes	yes	no	yes	urban	3	0	60	no
Mwanza Region	Nyamagana Municipal Council	Huduma Mashuleni Dispensary	2017	dispensary	public	yes	yes	yes	yes	yes	yes	yes	yes	yes	no	yes	no	yes	yes	yes	yes	urban	4	0	80	yes
Mwanza Region	Nyamagana Municipal Council	Huruma Dispensary	2017	dispensary	public	no	no	na	na	no	no	no	no	no	no	no	no	no	no	no	no	urban	0	0	0	no
Mwanza Region	Nyamagana Municipal Council	Igogo Dispensary	2017	dispensary	public	yes	yes	yes	yes	partial	yes	yes	yes	no	yes	partial	no	yes	yes	yes	yes	urban	4	0	80	yes
Mwanza Region	Nyamagana Municipal Council	Igoma Health Center	2017	health_centre	public	yes	yes	yes	yes	yes	yes	yes	yes	yes	yes	yes	yes	yes	yes	yes	yes	urban	5	0	100	yes
Mwanza Region	Nyamagana Municipal Council	John Muniko Dispensary	2017	dispensary	private	no	no	na	na	no	no	no	no	no	no	no	no	no	no	no	no	urban	0	0	0	no
Mwanza Region	Nyamagana Municipal Council	Kilombero Health Center	2017	health_centre	private	no	no	na	na	no	no	no	no	no	no	no	no	no	no	no	no	urban	0	0	0	no
Mwanza Region	Nyamagana Municipal Council	KMT Mkuyuni Dispensary	2017	dispensary	private	yes	yes	yes	yes	partial	partial	partial				partial	no	yes	yes	yes	yes	urban	4	0	80	yes
Mwanza Region	Nyamagana Municipal Council	Mabatini Police Dispensary	2017	dispensary	public	yes	yes	yes	yes	yes	yes	partial	yes	yes	no	yes	no	yes	yes	yes	yes	urban	4	0	80	yes
Mwanza Region	Nyamagana Municipal Council	Magera Health Center	2017	health_centre	private	yes	yes	yes	yes	yes	yes	yes	yes	yes	yes	yes	yes	yes	yes	yes	yes	urban	5	0	100	yes
Mwanza Region	Nyamagana Municipal Council	Mahina Msamaria Dispensary	2017	dispensary		yes	yes	yes	yes	yes	yes	partial	no	no	yes	yes	no	yes	yes	yes	yes	urban	4	0	80	yes
Mwanza Region	Nyamagana Municipal Council	Mahina Dispensary	2017	dispensary	public	yes	yes	yes	yes	yes		partial	no	no	no	yes	no	yes	yes	yes	yes	urban	4	0	80	yes
Mwanza Region	Nyamagana Municipal Council	Makongoro Health Center	2017	health_centre	public	yes	yes	yes	partial	yes	yes	yes	yes	yes	Yes	yes	yes	partial	yes	yes	yes	urban	4	1	90	yes
Mwanza Region	Nyamagana Municipal Council	Marie stopes Dispensary	2017	dispensary	private	no	no	no	no	no	no	no	no	no	no	no	no	no	no	no	no	urban	0	0	0	no
Mwanza Region	Nyamagana Municipal Council	Mwananchi Trust Hospital at District Level	2017	hospital	private	no	no	yes		yes	yes	partial	yes	yes	no	yes	no		no	no	yes	urban	1	0	20	no
Mwanza Region	Nyamagana Municipal Council	Mwanza women Hospital at District Level	2017	hospital	private	no	no	na		no	no	no	no	no	no	no	no		no	no	no	urban	0	0	0	no
Mwanza Region	Nyamagana Municipal Council	Nyamagana Hospital - District Hospital	2017	hospital	public	yes	yes	yes		yes	yes	no	yes	yes	Yes	yes	no		yes	yes	yes	urban	3	0	60	no
Mwanza Region	Nyamagana Municipal Council	Prison Butimba Dispensary	2017	dispensary	public	yes	yes	yes	yes	yes	yes	no	no	no	no	yes	no	yes	yes	yes	yes	urban	4	0	80	yes
Mwanza Region	Nyamagana Municipal Council	Salaaman Health Center	2017	health_centre	private	yes	yes	yes	yes	yes	yes	yes	yes	yes	Yes	yes	yes	yes	yes	yes	yes	urban	5	0	100	yes
Mwanza Region	Nyamagana Municipal Council	Shree Hindu Mandal Hospital at District Level	2017	hospital	private	yes	yes	na		yes	partial	partial	yes	yes	Yes	yes	no		yes	yes	no	urban	2	0	40	no
Mwanza Region	Nyamagana Municipal Council	Star Med. Care Dispensary	2017	dispensary	private	no	no	na	na	no	no	no	no	no	no	no	no	no	no	no	no	urban	0	0	0	no
Mwanza Region	Nyamagana Municipal Council	Uhuru Hospital at District Level	2017	hospital	private	no	no	na		no	no	no	no	no	no	no	no		no	no	no	urban	0	0	0	no
Mwanza Region	Nyamagana Municipal Council	Mkolani Dispensary	2017	dispensary	public	yes	yes	yes	yes	yes	yes	partial	yes	yes	yes	yes	no	yes	yes	yes	yes	urban	4	0	80	yes
Mwanza Region	Nyamagana Municipal Council	Nyegezi Dispensary	2017	dispensary	public	yes	yes	yes	yes	partial	partial	partial	yes	yes	yes	partial	no	yes	yes	yes	yes	urban	4	0	80	yes
Mwanza Region	Nyamagana Municipal Council	Sahwa Dispensary	2017	dispensary	public	yes	yes	yes	yes	yes	yes	partial	yes	yes	yes	yes	no	yes	yes	yes	yes	urban	4	0	80	yes
Mwanza Region	Nyamagana Municipal Council	SAUT Dispensary	2017	dispensary	private	no	no	na	na	no	no	no	no	no	no	no	no	no	no	no	no	urban	0	0	0	no
Mwanza Region	Nyamagana Municipal Council	Unhealth Specialized Polyclinic	2017	dispensary	private	no	no	yes	yes	no	no	no	no	no	no	no	no	yes	no	no	yes	urban	2	0	40	no
Mwanza Region	Nyamagana Municipal Council	Shadi Dispensary	2017	dispensary	public												no					urban	0	0	0	no
Mwanza Region	Nyamagana Municipal Council	Uwela Dispensary	2017	dispensary	public	no	no	na	na	yes	yes	no	no	no	no	yes	no	no	no	no	no	urban	0	0	0	no
Mwanza Region	Sengerema District Council	Busisi Dispensary	2017	dispensary	public	yes	yes	yes	partial	yes	yes	partial	yes	yes	yes	yes	no	partial	yes	yes	yes	rural	3	1	70	no
Mwanza Region	Sengerema District Council	Igaka Nursing Home	2017	dispensary	public	yes	yes	yes	yes	yes	yes	partial	yes	yes	yes	yes	no	yes	yes	yes	yes	rural	4	0	80	yes
Mwanza Region	Sengerema District Council	Igulumuki Dispensary	2017	dispensary	public	yes	yes	yes	yes	yes	yes	partial				yes	no	yes	yes	yes	yes	rural	4	0	80	yes
Mwanza Region	Sengerema District Council	Mulaga Dispensary	2017	dispensary	public	yes	yes	yes	yes	yes	yes	partial	yes	yes	yes	yes	no	yes	yes	yes	yes	rural	4	0	80	yes
Mwanza Region	Sengerema District Council	Mwabaluhi Dispensary	2017	dispensary	public	yes	yes	yes	yes	yes	yes	partial	yes	yes	yes	yes	no	yes	yes	yes	yes	rural	4	0	80	yes
Mwanza Region	Sengerema District Council	Nyamatongo Dispensary	2017	dispensary	public	yes	yes	yes	yes	yes	yes	yes	yes	yes	yes	yes	yes	yes	yes	yes	yes	rural	5	0	100	yes
Mwanza Region	Sengerema District Council	Nyanchenche Dispensary	2017	dispensary	public	yes	yes	yes	yes	yes	yes	partial				yes	no	yes	yes	yes	yes	rural	4	0	80	yes
Mwanza Region	Sengerema District Council	Nyanzumla Dispensary	2017	dispensary	public	yes	no	yes	no	yes	partial	no	yes	no	yes	yes	no	no	yes	no	yes	rural	2	0	40	no
Mwanza Region	Sengerema District Council	Sogoso Dispensary	2017	dispensary	public	yes	yes	yes	yes	yes	yes	yes	yes	yes	yes	yes	yes	yes	yes	yes	yes	rural	5	0	100	yes
Dodoma Region	Bahi District Council	Asanje Dispensary	2018	dispensary	public	yes	yes	yes	yes	yes	yes	yes	yes	yes	yes	yes	yes	yes	yes	yes	yes	rural	5	0	100	yes
Dodoma Region	Bahi District Council	Babayu Dispensary	2018	dispensary	public	yes	yes	yes	partial	yes	yes	yes	yes	yes	yes	yes	yes	partial	yes	yes	yes	rural	4	1	90	yes
Dodoma Region	Bahi District Council	Bahi Health Center	2018	health_centre	public	yes	yes	yes	yes	yes	yes	yes	yes	yes	yes	yes	yes	yes	yes	yes	yes	rural	5	0	100	yes
Dodoma Region	Bahi District Council	Bahi Makulu Dispensary	2018	dispensary	public	yes	yes	yes	partial	yes	yes	yes	yes	yes	yes	yes	yes	partial	yes	yes	yes	rural	4	1	90	yes
Dodoma Region	Bahi District Council	Bahi RC Dispensary	2018	dispensary	public	no	no	na	na	yes	no	no	no	no	no	yes	no	no	no	no	no	rural	0	0	0	no
Dodoma Region	Bahi District Council	Bankolo Dispensary	2018	dispensary	public	yes	yes	yes	no	yes	yes	yes	yes	yes	yes	yes	yes	no	yes	yes	yes	rural	4	0	80	yes
Dodoma Region	Bahi District Council	Chali Isangha Dispensary	2018	dispensary	public	yes	yes	yes	yes	partial	partial	partial	yes	yes	yes	partial	no	yes	yes	yes	yes	rural	4	0	80	yes
Dodoma Region	Bahi District Council	Chali Makulu Dispensary	2018	dispensary	public	yes	yes	yes	partial	yes	yes	yes	yes	yes	yes	yes	yes	partial	yes	yes	yes	rural	4	1	90	yes
Dodoma Region	Bahi District Council	Chibelela Dispensary	2018	dispensary	public	yes	yes	yes	partial	yes	yes	yes	yes	yes	yes	yes	yes	partial	yes	yes	yes	rural	4	1	90	yes
Dodoma Region	Bahi District Council	Chifukuta Dispensary	2018	dispensary	public	yes	no	yes	partial	yes	yes	partial	yes	no	yes	yes	no	partial	yes	no	yes	rural	2	1	50	no
Dodoma Region	Bahi District Council	Chiguluka Dispensary	2018	dispensary	public	yes	yes	yes	yes	no	no	no	no	no	no	no	no	yes	yes	yes	yes	rural	4	0	80	yes
Dodoma Region	Bahi District Council	Chikola Dispensary	2018	dispensary	public	yes	yes	yes	partial	yes	yes	yes	no	no	yes	yes	no	partial	yes	yes	yes	rural	3	1	70	no
Dodoma Region	Bahi District Council	Chikopelo Dispensary	2018	dispensary	private	no	no	na	na	no	no	no	no	no	no	no	no	no	no	no	no	rural	0	0	0	no
Dodoma Region	Bahi District Council	Chimendeli Dispensary	2018	dispensary	public	yes	yes	yes	partial	yes	yes	yes	yes	yes	yes	yes	yes	partial	yes	yes	yes	rural	4	1	90	yes
Dodoma Region	Bahi District Council	Chipanga Health Center	2018	health_centre	public	yes	yes	yes	no	yes	yes	no	yes	yes	no	yes	no	no	yes	yes	yes	rural	3	0	60	no
Dodoma Region	Bahi District Council	Ibihwa Dispensary	2018	dispensary	public	yes	yes	yes	no	yes	yes	yes	yes	yes	yes	yes	yes	no	yes	yes	yes	rural	4	0	80	yes
Dodoma Region	Bahi District Council	Ibugule Dispensary	2018	dispensary	public	yes	yes	yes	yes	yes	yes	partial	yes	yes	yes	yes	no	yes	yes	yes	yes	rural	4	0	80	yes
Dodoma Region	Bahi District Council	Ilindi Dispensary	2018	dispensary	public	yes	yes	yes	partial	yes	yes	yes	no	no	no	yes	no	partial	yes	yes	yes	rural	3	1	70	no
Dodoma Region	Bahi District Council	Isangha Dispensary	2018	dispensary	public	yes	yes	yes	yes	partial	partial	partial	yes	yes	yes	partial	no	yes	yes	yes	yes	rural	4	0	80	yes
Dodoma Region	Bahi District Council	Kigwe Health Center	2018	health_centre	public	yes	yes	yes	partial	yes	yes	yes	yes	yes	yes	yes	yes	partial	yes	yes	yes	rural	4	1	90	yes
Dodoma Region	Bahi District Council	Kisima cha Ndege Dispensary	2018	dispensary	public	yes	yes	yes	partial	yes	yes	no	no	no	no	yes	no	partial	yes	yes	yes	rural	3	1	70	no
Dodoma Region	Bahi District Council	Kongogo Dispensary	2018	dispensary	public	no	yes	yes	partial	yes	yes	no	yes	no	no	yes	no	partial	no	yes	yes	rural	2	1	50	no
Dodoma Region	Bahi District Council	Lamaiti Dispensary	2018	dispensary	public	yes	yes	yes	partial	yes	yes	yes	yes	no	yes	yes	no	partial	yes	yes	yes	rural	3	1	70	no
Dodoma Region	Bahi District Council	Lukali Dispensary	2018	dispensary	public	yes	no	yes	yes	yes	yes	yes	no	no	no	yes	no	yes	yes	no	yes	rural	3	0	60	no
Dodoma Region	Bahi District Council	Magaga Dispensary	2018	dispensary	public	yes	yes	yes	partial	yes	yes	yes	yes	no	no	yes	no	partial	yes	yes	yes	rural	3	1	70	no
Dodoma Region	Bahi District Council	Makanda Dispensary	2018	dispensary	public	yes	yes	yes	partial	yes	yes	yes	no	no	yes	yes	no	partial	yes	yes	yes	rural	3	1	70	no
Dodoma Region	Bahi District Council	Mindola Dispensary	2018	dispensary	public	yes	yes	yes	partial	yes	yes	yes	yes	yes	yes	yes	yes	partial	yes	yes	yes	rural	4	1	90	yes
Dodoma Region	Bahi District Council	Mkondai Dispensary	2018	dispensary	public	yes	yes	yes	yes	yes	yes	yes	yes	yes	yes	yes	yes	yes	yes	yes	yes	rural	5	0	100	yes
Dodoma Region	Bahi District Council	Mnkola Dispensary	2018	dispensary	public	yes	yes	yes	yes	yes	yes	yes	yes	yes	yes	yes	yes	yes	yes	yes	yes	rural	5	0	100	yes
Dodoma Region	Bahi District Council	Mpalanga Dispensary	2018	dispensary	public	yes	yes	yes	no	yes	yes	no	yes	no	yes	yes	no	no	yes	yes	yes	rural	3	0	60	no
Dodoma Region	Bahi District Council	Mpamatwa Dispensary	2018	dispensary	public	yes	yes	yes	yes	yes	yes	yes	yes	yes	yes	yes	yes	yes	yes	yes	yes	rural	5	0	100	yes
Dodoma Region	Bahi District Council	Mpangwe Dispensary	2018	dispensary	public	no	yes	yes	yes	yes	yes	partial	no	yes	no	yes	no	yes	no	yes	yes	rural	3	0	60	no
Dodoma Region	Bahi District Council	Mpinga Dispensary	2018	dispensary	public	yes	no	yes	yes	yes	no	no	no	no	no	yes	no	yes	yes	no	yes	rural	3	0	60	no
Dodoma Region	Bahi District Council	Msisi Dispensary	2018	dispensary	public	yes	yes	yes	partial	yes	yes	yes	yes	yes	no	yes	no	partial	yes	yes	yes	rural	3	1	70	no
Dodoma Region	Bahi District Council	Mtitaa Health Center	2018	health_centre	public	yes	yes	yes	partial	yes	yes	no	yes	yes	yes	yes	no	partial	yes	yes	yes	rural	3	1	70	no
Dodoma Region	Bahi District Council	Mundemu Health Center	2018	health_centre	public	yes	yes	yes	partial	yes	yes	yes	yes	yes	yes	yes	yes	partial	yes	yes	yes	rural	4	1	90	yes
Dodoma Region	Bahi District Council	Mwiitikira Health Center	2018	health_centre	public	yes	yes	yes	partial	yes	yes	partial	yes	yes	no	yes	no	partial	yes	yes	yes	rural	3	1	70	no
Dodoma Region	Bahi District Council	Mzogole Dispensary	2018	dispensary	public	yes	yes	yes	partial	yes	yes	yes	yes	yes	yes	yes	yes	partial	yes	yes	yes	rural	4	1	90	yes
Dodoma Region	Bahi District Council	Nghulugano Dispensary	2018	dispensary	public	yes	yes	no	yes	no	no	no	no	no	no	no	no	yes	yes	yes	no	rural	3	0	60	no
Dodoma Region	Bahi District Council	Nkhome Dispensary	2018	dispensary	public	yes	yes	yes	yes	yes	yes	yes	no	no	no	yes	no	yes	yes	yes	yes	rural	4	0	80	yes
Dodoma Region	Bahi District Council	Nondwa Dispensary	2018	dispensary	public	yes	yes	yes	partial	yes	yes	partial	no	yes	yes	yes	no	partial	yes	yes	yes	rural	3	1	70	no
Dodoma Region	Bahi District Council	Zanka Dispensary	2018	dispensary	public	yes	yes	yes	yes	yes	yes	yes	yes	yes	yes	yes	yes	yes	yes	yes	yes	rural	5	0	100	yes
Dodoma Region	Bahi District Council	Zejele Dispensary	2018	dispensary	public	yes	no	yes	yes	yes	yes	yes	yes	yes	yes	yes	yes	yes	yes	no	yes	rural	4	0	80	yes
Dodoma Region	Chamwino District Council	Buigiri Dispensary	2018	dispensary	public	yes	yes	yes	yes	yes	yes	yes	yes	yes	yes	yes	yes	yes	yes	yes	yes	rural	5	0	100	yes
Dodoma Region	Chamwino District Council	Chalinze Dispensary	2018	dispensary	public	no	no	no	no	yes	yes	yes	yes	yes	no	yes	no	no	no	no	no	rural	0	0	0	no
Dodoma Region	Chamwino District Council	Chamwino Health Center	2018	health_centre	public	yes	yes	yes	yes	yes	yes	yes	yes	yes	yes	yes	yes	yes	yes	yes	yes	rural	5	0	100	yes
Dodoma Region	Chamwino District Council	Chenene Dispensary	2018	dispensary	public	yes	yes	yes	partial	yes	yes	yes	yes	yes	yes	yes	yes	partial	yes	yes	yes	rural	4	1	90	yes
Dodoma Region	Chamwino District Council	Chifukulo Dispensary	2018	dispensary	public	yes	yes	yes	yes	yes	yes	yes	yes	yes	yes	yes	yes	yes	yes	yes	yes	rural	5	0	100	yes
Dodoma Region	Chamwino District Council	Chilonwa Dispensary	2018	dispensary	public	yes	yes	yes	yes	yes	yes	yes	yes	yes	yes	yes	yes	yes	yes	yes	yes	rural	5	0	100	yes
Dodoma Region	Chamwino District Council	Chinangali I Dispensary	2018	dispensary	public	no	no	no	no	no	no	no	no	no	no	no	no	no	no	no	no	rural	0	0	0	no
Dodoma Region	Chamwino District Council	Chinoje Dispensary	2018	dispensary	public	yes	yes	yes	partial	yes	yes	yes	yes	yes	yes	yes	yes	partial	yes	yes	yes	rural	4	1	90	yes
Dodoma Region	Chamwino District Council	Chinugulu Dispensary	2018	dispensary	public	yes	no	yes	no	yes	yes	no	no	no	no	yes	no	no	yes	no	yes	rural	2	0	40	no
Dodoma Region	Chamwino District Council	Chiwondo Dispensary	2018	dispensary	public	yes	yes	yes	partial	yes	yes	yes	no	no	no	yes	no	partial	yes	yes	yes	rural	3	1	70	no
Dodoma Region	Chamwino District Council	Dabalo Dispensary	2018	dispensary	public	yes	yes	yes	yes	yes	yes	yes	yes	yes	yes	yes	yes	yes	yes	yes	yes	rural	5	0	100	yes
Dodoma Region	Chamwino District Council	Fufu Dispensary	2018	dispensary	public	yes	yes	yes	partial	yes	yes	yes	no	no	yes	yes	no	partial	yes	yes	yes	rural	3	1	70	no
Dodoma Region	Chamwino District Council	Gwandi Dispensary	2018	dispensary	public	yes	yes	no	no	yes	yes	yes	yes	yes	no	yes	no	no	yes	yes	no	rural	2	0	40	no
Dodoma Region	Chamwino District Council	Humekwa Dispensary	2018	dispensary	public	yes	yes	yes	no	yes	yes	yes	no	yes	no	yes	no	no	yes	yes	yes	rural	3	0	60	no
Dodoma Region	Chamwino District Council	Idifu Dispensary	2018	dispensary	public	yes	yes	yes	partial	yes	yes	no	yes	yes	yes	yes	no	partial	yes	yes	yes	rural	3	1	70	no
Dodoma Region	Chamwino District Council	Igandu Dispensary	2018	dispensary	public	yes	yes	no	no	yes	yes	yes	yes	yes	no	yes	no	no	yes	yes	no	rural	2	0	40	no
Dodoma Region	Chamwino District Council	Ikombolinga Dispensary	2018	dispensary	public	yes	yes	yes	partial	partial	yes	yes	yes	yes	yes	partial	no	partial	yes	yes	yes	rural	3	1	70	no
Dodoma Region	Chamwino District Council	Ikowa Dispensary	2018	dispensary	public	yes	yes	yes	partial	yes	yes	yes	yes	yes	yes	yes	yes	partial	yes	yes	yes	rural	4	1	90	yes
Dodoma Region	Chamwino District Council	Ilangali Dispensary	2018	dispensary	public	yes	no	yes	partial	yes	yes	no	yes	yes	yes	yes	no	partial	yes	no	yes	rural	2	1	50	no
Dodoma Region	Chamwino District Council	Ilewelo Dispensary	2018	dispensary	public	yes	yes	yes	partial	yes	yes	yes	no	yes	yes	yes	no	partial	yes	yes	yes	rural	3	1	70	no
Dodoma Region	Chamwino District Council	Iringa Mvumi Dispensary	2018	dispensary	public	yes	yes	yes	partial	yes	yes	yes	yes	yes	no	yes	no	partial	yes	yes	yes	rural	3	1	70	no
Dodoma Region	Chamwino District Council	Itiso Gorvernment Dispensary	2018	dispensary	public	yes	yes	yes	partial	yes	yes	yes	no	no	yes	yes	no	partial	yes	yes	yes	rural	3	1	70	no
Dodoma Region	Chamwino District Council	Izava Dispensary	2018	dispensary	public	yes	yes	yes	partial	yes	yes	partial	yes	no	no	yes	no	partial	yes	yes	yes	rural	3	1	70	no
Dodoma Region	Chamwino District Council	Kawawa Dispensary	2018	dispensary	public	yes	yes	yes	no	yes	yes	no	yes	yes	yes	yes	no	no	yes	yes	yes	rural	3	0	60	no
Dodoma Region	Chamwino District Council	Loje Dispensary	2018	dispensary	public	yes	no	no	partial	yes	yes	partial	no	no	yes	yes	no	partial	yes	no	no	rural	1	1	30	no
Dodoma Region	Chamwino District Council	Majeleko Dispensary	2018	dispensary	public	yes	yes	yes	yes	yes	yes	yes	yes	yes	yes	yes	yes	yes	yes	yes	yes	rural	5	0	100	yes
Dodoma Region	Chamwino District Council	Makang'wa Dispensary	2018	dispensary	public	yes	yes	yes	yes	yes	yes	yes	yes	yes	yes	yes	yes	yes	yes	yes	yes	rural	5	0	100	yes
Dodoma Region	Chamwino District Council	Manda Dispensary	2018	dispensary	public	yes	yes	yes	partial	yes	yes	yes	yes	yes	yes	yes	yes	partial	yes	yes	yes	rural	4	1	90	yes
Dodoma Region	Chamwino District Council	Membe Dispensary	2018	dispensary	public	yes	yes	yes	yes	yes	yes	yes	no	no	yes	yes	no	yes	yes	yes	yes	rural	4	0	80	yes
Dodoma Region	Chamwino District Council	Mgunga Dispensary	2018	dispensary	public	yes	yes	yes	partial	yes	yes	yes	yes	yes	yes	yes	yes	partial	yes	yes	yes	rural	4	1	90	yes
Dodoma Region	Chamwino District Council	Miganga Dispensary	2018	dispensary	public	yes	yes	yes	yes	yes	yes	yes	yes	yes	yes	yes	yes	yes	yes	yes	yes	rural	5	0	100	yes
Dodoma Region	Chamwino District Council	MIowawa Bwawani Mission Dispensary	2018	dispensary	private	no	no	na	na	no	no	no	no	no	no	no	no	no	no	no	no	rural	0	0	0	no
Dodoma Region	Chamwino District Council	Mlowa Barabarani Health Center	2018	health_centre	private	yes	yes	yes	yes	yes	yes	yes	yes	yes	yes	yes	yes	yes	yes	yes	yes	rural	5	0	100	yes
Dodoma Region	Chamwino District Council	Msanga Dispensary	2018	dispensary	public	yes	yes	yes	yes	yes	yes	yes	yes	yes	yes	yes	yes	yes	yes	yes	yes	rural	5	0	100	yes
Dodoma Region	Chamwino District Council	Muungano Dispensary	2018	dispensary	public	yes	no	yes	no	yes	yes	no	yes	yes	yes	yes	no	no	yes	no	yes	rural	2	0	40	no
Dodoma Region	Chamwino District Council	Mvumi Makulu Dispensary	2018	dispensary	public	yes	yes	yes	partial	yes	yes	no	yes	yes	yes	yes	no	partial	yes	yes	yes	rural	3	1	70	no
Dodoma Region	Chamwino District Council	Mvumi Mission Council Designated Hospital	2018	dispensary	private	yes	yes	yes	yes	yes	yes	yes	yes	yes	yes	yes	yes	yes	yes	yes	yes	rural	5	0	100	yes
Dodoma Region	Chamwino District Council	Nagulo Mwitikira Dispensary	2018	dispensary	public	yes	yes	yes	partial	yes	yes	yes	no	no	yes	yes	no	partial	yes	yes	yes	rural	3	1	70	no
Dodoma Region	Chamwino District Council	Ndebwe Dispensary	2018	dispensary	public	no	yes	yes	yes	yes	partial	no	yes	yes	yes	yes	no	yes	no	yes	yes	rural	3	0	60	no
Dodoma Region	Chamwino District Council	Nhinhi Dispensary	2018	dispensary	public	no	no	yes	no	no	yes	no	no	no	no	no	no	no	no	no	yes	rural	1	0	20	no
Dodoma Region	Chamwino District Council	Nkwenda Dispensary	2018	dispensary	public	yes	yes	yes	partial	yes	yes	yes	no	no	no	yes	no	partial	yes	yes	yes	rural	3	1	70	no
Dodoma Region	Chamwino District Council	Sasajila Dispensary	2018	dispensary	public	yes	no	yes	yes	yes	yes	yes	no	no	yes	yes	no	yes	yes	no	yes	rural	3	0	60	no
Dodoma Region	Chamwino District Council	Segala Dispensary	2018	dispensary	public	no	yes	yes	yes	yes	yes	partial	yes	yes	yes	yes	no	yes	no	yes	yes	rural	3	0	60	no
Dodoma Region	Chamwino District Council	Zajilwa Dispensary	2018	dispensary	public	yes	yes	yes	yes	yes	partial	yes	no	no	yes	yes	no	yes	yes	yes	yes	rural	4	0	80	yes
Dodoma Region	Chemba District Council	Babayu Dispensary	2018	dispensary	public	yes	no	yes	no	no	no	no	no	no	yes	no	no	no	yes	no	yes	rural	2	0	40	no
Dodoma Region	Chemba District Council	Chambalo Dispensary	2018	dispensary	public	yes	yes	yes	no	yes	yes	no	no	no	no	yes	no	no	yes	yes	yes	rural	3	0	60	no
Dodoma Region	Chemba District Council	Chandama Dispensary	2018	dispensary	public	yes	no	yes	no	yes	yes	no	no	no	no	yes	no	no	yes	no	yes	rural	2	0	40	no
Dodoma Region	Chemba District Council	Farkwa Dispensary	2018	dispensary	public	yes	yes	yes	no	yes	yes	no	no	no	no	yes	no	no	yes	yes	yes	rural	3	0	60	no
Dodoma Region	Chemba District Council	Farkwa VA Dispensary	2018	dispensary	private	no	no	na	na	no	no	no	no	no	no	no	no	no	no	no	no	rural	0	0	0	no
Dodoma Region	Chemba District Council	Goima Dispensary	2018	dispensary	public	yes	yes	yes	no	yes	yes	partial	yes	yes	no	yes	no	no	yes	yes	yes	rural	3	0	60	no
Dodoma Region	Chemba District Council	Goima VA Dispensary	2018	dispensary	private	no	no	na	na	yes	no	partial	no	no	no	yes	no	no	no	no	no	rural	0	0	0	no
Dodoma Region	Chemba District Council	Gonga Dispensary	2018	dispensary	public	yes	no	yes	no	yes	yes	no	no	no	no	yes	no	no	yes	no	yes	rural	2	0	40	no
Dodoma Region	Chemba District Council	Gwandi Dispensary	2018	dispensary	public	no	no	yes	yes	yes	yes	yes	no	yes	no	yes	no	yes	no	no	yes	rural	2	0	40	no
Dodoma Region	Chemba District Council	Hamai Health Center	2018	health_centre	public	yes	yes	yes	partial	yes	yes	yes	yes	yes	yes	yes	yes	partial	yes	yes	yes	rural	4	1	90	yes
Dodoma Region	Chemba District Council	Itolwa Dispensary	2018	dispensary	public	yes	yes	yes	no	yes	yes	no	no	no	no	yes	no	no	yes	yes	yes	rural	3	0	60	no
Dodoma Region	Chemba District Council	Jangalo Dispensary	2018	dispensary	public	yes	yes	yes	no	yes	yes	no	no	no	no	yes	no	no	yes	yes	yes	rural	3	0	60	no
Dodoma Region	Chemba District Council	Jogolo Dispensary	2018	dispensary	public	yes	no	yes	no	yes	yes	no	no	no	no	yes	no	no	yes	no	yes	rural	2	0	40	no
Dodoma Region	Chemba District Council	Kelema Dispensary	2018	dispensary	public	yes	no	yes	no	yes	yes	no	yes	no	no	yes	no	no	yes	no	yes	rural	2	0	40	no
Dodoma Region	Chemba District Council	Khubunko Dispensary	2018	dispensary	public	yes	no	yes	no	partial	yes	no	yes	no	no	partial	no	no	yes	no	yes	rural	2	0	40	no
Dodoma Region	Chemba District Council	Kidoka Dispensary	2018	dispensary	public	yes	yes	yes	no	yes	yes	no	no	no	no	yes	no	no	yes	yes	yes	rural	3	0	60	no
Dodoma Region	Chemba District Council	Kinyamshindo Dispensary	2018	dispensary	public	yes	no	yes	no	yes	yes	no	yes	no	no	yes	no	no	yes	no	yes	rural	2	0	40	no
Dodoma Region	Chemba District Council	Kwamtoro Health Center	2018	health_centre	public	yes	yes	yes	partial	yes	yes	partial	yes	yes	yes	yes	no	partial	yes	yes	yes	rural	3	1	70	no
Dodoma Region	Chemba District Council	Lahoda Dispensary	2018	dispensary	public	yes	no	yes	no	yes	yes	no	no	no	no	yes	no	no	yes	no	yes	rural	2	0	40	no
Dodoma Region	Chemba District Council	Lalta Dispensary	2018	dispensary	public	yes	no	yes	partial	yes	yes	no	no	no	yes	yes	no	partial	yes	no	yes	rural	2	1	50	no
Dodoma Region	Chemba District Council	Magambua Dispensary	2018	dispensary	public	yes	no	na	na	partial	yes	no	yes	no	no	partial	no	no	yes	no	no	rural	1	0	20	no
Dodoma Region	Chemba District Council	Makorongo Health Center	2018	dispensary	public	yes	yes	yes	partial	yes	yes	no	yes	no	no	yes	no	partial	yes	yes	yes	rural	3	1	70	no
Dodoma Region	Chemba District Council	Maziwa Dispensary	2018	dispensary	public	yes	yes	yes	partial	yes	yes	no	yes	no	no	yes	no	partial	yes	yes	yes	rural	3	1	70	no
Dodoma Region	Chemba District Council	Mondo Dispensary	2018	dispensary	public	yes	yes	yes	no	yes	yes	partial	yes	no	no	yes	no	no	yes	yes	yes	rural	3	0	60	no
Dodoma Region	Chemba District Council	Moto Dispensary	2018	dispensary	public	yes	no	yes	no	yes	yes	no	yes	yes	yes	yes	no	no	yes	no	yes	rural	2	0	40	no
Dodoma Region	Chemba District Council	Mpendo Dispensary	2018	dispensary	public	yes	no	yes	no	yes	yes	no	no	no	no	yes	no	no	yes	no	yes	rural	2	0	40	no
Dodoma Region	Chemba District Council	Mrijo Health Center	2018	health_centre	public	yes	no	yes	no	yes	yes	partial	yes	no	no	yes	no	no	yes	no	yes	rural	2	0	40	no
Dodoma Region	Chemba District Council	Mrijo Juu Dispensary	2018	dispensary	public	yes	yes	yes	no	yes	yes	no	yes	yes	yes	yes	no	no	yes	yes	yes	rural	3	0	60	no
Dodoma Region	Chemba District Council	Msaada Dispensary	2018	dispensary	public	yes	yes	yes	no	yes	yes	no	yes	yes	no	yes	no	no	yes	yes	yes	rural	3	0	60	no
Dodoma Region	Chemba District Council	Mwaikisabe Dispensary	2018	dispensary	public	yes	yes	yes	no	yes	yes	no	yes	no	no	yes	no	no	yes	yes	yes	rural	3	0	60	no
Dodoma Region	Chemba District Council	Ovada Dispensary	2018	dispensary	public	yes	yes	yes	partial	yes	yes	no	yes	no	no	yes	no	partial	yes	yes	yes	rural	3	1	70	no
Dodoma Region	Chemba District Council	Ovada VA Dispensary	2018	dispensary	private	no	no	na	na	no	no	no	no	no	no	no	no	no	no	no	no	rural	0	0	0	no
Dodoma Region	Chemba District Council	Sanzawa Dispensary	2018	dispensary	public	yes	no	partial	yes	yes	partial	yes	yes	yes	yes	yes	no	yes	yes	no	partial	rural	2	1	50	no
Dodoma Region	Chemba District Council	Soya Dispensary	2018	dispensary	public	yes	yes	yes	no	yes	yes	no	no	no	no	yes	no	no	yes	yes	yes	rural	3	0	60	no
Dodoma Region	Chemba District Council	Tandala Dispensary	2018	dispensary	public	yes	yes	yes	partial	yes	yes	yes	yes	yes	no	yes	no	partial	yes	yes	yes	rural	3	1	70	no
Dodoma Region	Chemba District Council	Tumbakose Dispensary	2018	dispensary	public	yes	yes	yes	no	yes	yes	partial	no	no	no	yes	no	no	yes	yes	yes	rural	3	0	60	no
Dodoma Region	Dodoma Municipal Council	Amani Health Center	2018	health_centre	private	yes	yes	na	na	yes	yes	no	yes	yes	yes	yes	no	no	yes	yes	no	urban	2	0	40	no
Dodoma Region	Dodoma Municipal Council	Chahwa Dispensary	2018	dispensary	public	yes	yes	yes	partial	yes	no	yes	no	no	no	yes	no	partial	yes	yes	yes	urban	3	1	70	no
Dodoma Region	Dodoma Municipal Council	Chamwino DTC Dispensary	2018	dispensary	public	yes	yes	yes	partial	yes	yes	yes	yes	yes	yes	yes	yes	partial	yes	yes	yes	urban	4	1	90	yes
Dodoma Region	Dodoma Municipal Council	Chigongwe Dispensary	2018	dispensary	public	yes	yes	yes	na	yes	yes	partial	yes	yes	no	yes	no	no	yes	yes	yes	urban	3	0	60	no
Dodoma Region	Dodoma Municipal Council	Chihanga Dispensary	2018	dispensary	public	yes	yes	yes	partial	yes	yes	yes	yes	yes	no	yes	no	partial	yes	yes	yes	urban	3	1	70	no
Dodoma Region	Dodoma Municipal Council	Chololo Dispensary	2018	dispensary	public	yes	no	yes	yes	yes	yes	yes	yes	yes	no	yes	no	yes	yes	no	yes	urban	3	0	60	no
Dodoma Region	Dodoma Municipal Council	DCMC Hospital at District Level	2018	hospital	private	yes	yes	yes	yes	yes	yes	yes	yes	yes	yes	yes	yes	yes	yes	yes	yes	urban	5	0	100	yes
Dodoma Region	Dodoma Municipal Council	Dn Dispensary	2018	dispensary	public	no	no	na	na	no	no	no	no	no	no	no	no	no	no	no	no	urban	0	0	0	no
Dodoma Region	Dodoma Municipal Council	Gawaye Dispensary	2018	dispensary	public	no	yes	yes	no	yes	yes	no	yes	yes	no	yes	no	no	no	yes	yes	urban	2	0	40	no
Dodoma Region	Dodoma Municipal Council	Hombolo Makulu Dispensary	2018	dispensary	public	yes	yes	yes	yes	yes	yes	yes	yes	yes	yes	yes	yes	yes	yes	yes	yes	urban	5	0	100	yes
Dodoma Region	Dodoma Municipal Council	Hombolo Rural Health Center	2018	health_centre	public	yes	yes	yes	partial	yes	partial	partial	yes	yes	no	yes	no	partial	yes	yes	yes	urban	3	1	70	no
Dodoma Region	Dodoma Municipal Council	Ihumwa JWTZ Dispensary	2018	dispensary	public	yes	yes	yes	yes	yes	partial	partial	no	no	no	yes	no	yes	yes	yes	yes	urban	4	0	80	yes
Dodoma Region	Dodoma Municipal Council	Ihunwa Govt Dispensary	2018	dispensary	public	yes	yes	yes	partial	yes	yes	no	yes	yes	no	yes	no	partial	yes	yes	yes	urban	3	1	70	no
Dodoma Region	Dodoma Municipal Council	Ipala Govt Dispensary	2018	dispensary	public	yes	no	yes	no	yes	yes	partial	yes	no	no	yes	no	no	yes	no	yes	urban	2	0	40	no
Dodoma Region	Dodoma Municipal Council	Mackay House Dispensary	2018	health_centre	private	no	no	na	na	no	no	no	no	no	no	no	no	no	no	no	no	urban	0	0	0	no
Dodoma Region	Dodoma Municipal Council	Mahoma Mukulu Dispensary	2018	dispensary	public	yes	yes	yes	partial	yes	yes	yes	yes	yes	yes	yes	yes	partial	yes	yes	yes	urban	4	1	90	yes
Dodoma Region	Dodoma Municipal Council	Mahomanyika Dispensary	2018	dispensary	public	yes	yes	yes	no	yes	yes	no	no	no	no	yes	no	no	yes	yes	yes	urban	3	0	60	no
Dodoma Region	Dodoma Municipal Council	Makole Health Center	2018	health_centre	public	yes	yes	yes	yes	yes	yes	no	yes	no	yes	yes	no	yes	yes	yes	yes	urban	4	0	80	yes
Dodoma Region	Dodoma Municipal Council	Makole Dispensary	2018	dispensary	public	yes	no	yes	partial	yes	yes	partial	yes	yes	yes	yes	no	partial	yes	no	yes	urban	2	1	50	no
Dodoma Region	Dodoma Municipal Council	Makutupora JKT Health Center	2018	health_centre	public	yes	yes	na	na	no	no	no	no	no	no	no	no	no	yes	yes	no	urban	2	0	40	no
Dodoma Region	Dodoma Municipal Council	Matovolwa Health Center	2018	health_centre	private	no	yes	na	na	yes	yes	partial	yes	no	no	yes	no	no	no	yes	no	urban	1	0	20	no
Dodoma Region	Dodoma Municipal Council	Matumbulu Dispensary	2018	dispensary	public	no	yes	yes	yes	yes	yes	yes	yes	yes	yes	yes	yes	yes	no	yes	yes	urban	4	0	80	yes
Dodoma Region	Dodoma Municipal Council	Mbabala A Dispensary	2018	dispensary	public	no	no	yes	yes	partial	yes	yes	yes	yes	yes	partial	no	yes	no	no	yes	urban	2	0	40	no
Dodoma Region	Dodoma Municipal Council	Michese Dispensary	2018	dispensary	public	no	no	no	no	yes	yes	yes	yes	yes	yes	yes	yes	no	no	no	no	urban	1	0	20	no
Dodoma Region	Dodoma Municipal Council	Mottos Dispensary	2018	dispensary	public	no	no	na	na	no	no	no	no	no	no	no	no	no	no	no	no	urban	0	0	0	no
Dodoma Region	Dodoma Municipal Council	Mpunguzi Dispensary	2018	dispensary	public	yes	yes	yes	partial	partial	partial	yes	yes	yes	no	partial	no	partial	yes	yes	yes	urban	3	1	70	no
Dodoma Region	Dodoma Municipal Council	Msalato JWTZ Dispensary	2018	dispensary	public	yes	yes	yes	no	yes	yes	partial	no	no	no	yes	no	no	yes	yes	yes	urban	3	0	60	no
Dodoma Region	Dodoma Municipal Council	Msalato Magereza Dispensary	2018	dispensary	public	no	no	na	na	yes	yes	yes	no	no	no	yes	no	no	no	no	no	urban	0	0	0	no
Dodoma Region	Dodoma Municipal Council	Mtumba Dispensary	2018	dispensary	public	no	no	yes	no	yes	yes	yes	no	yes	no	yes	no	no	no	no	yes	urban	1	0	20	no
Dodoma Region	Dodoma Municipal Council	Nala Dispensary	2018	dispensary	public	yes	no	yes	no	yes	yes	yes	no	no	no	yes	no	no	yes	no	yes	urban	2	0	40	no
Dodoma Region	Dodoma Municipal Council	Nghonghona Dispensary	2018	dispensary	public	yes	yes	yes	yes	yes	yes	no	yes	yes	no	yes	no	yes	yes	yes	yes	urban	4	0	80	yes
Dodoma Region	Dodoma Municipal Council	Nkuhungu community Dispensary	2018	dispensary	private	yes	yes	na	na	yes	yes	no	yes	yes	no	yes	no	no	yes	yes	no	urban	2	0	40	no
Dodoma Region	Dodoma Municipal Council	Nkulabi Dispensary	2018	dispensary	public	yes	yes	yes	partial	yes	yes	yes	yes	no	no	yes	no	partial	yes	yes	yes	urban	3	1	70	no
Dodoma Region	Dodoma Municipal Council	Ntyuka Dispensary	2018	dispensary	public	yes	yes	yes	yes	yes	yes	yes	yes	yes	yes	yes	yes	yes	yes	yes	yes	urban	5	0	100	yes
Dodoma Region	Dodoma Municipal Council	Nzasa Dispensary	2018	dispensary	public	yes	yes	yes	yes	yes	yes	yes	yes	yes	yes	yes	yes	yes	yes	yes	yes	urban	5	0	100	yes
Dodoma Region	Dodoma Municipal Council	Serrikali za Mitaa Dispensary	2018	dispensary	public	yes	no	na	na	yes	yes	no	no	no	no	yes	no	no	yes	no	no	urban	1	0	20	no
Dodoma Region	Dodoma Municipal Council	UDOM Other Hospital	2018	hospital	public	no	no	no	no	no	no	no	no	no	no	no	no	no	no	no	no	urban	0	0	0	no
Dodoma Region	Dodoma Municipal Council	Vikonje Dispensary	2018	dispensary	public	yes	yes	yes	yes	yes	yes	yes	yes	yes	yes	yes	yes	yes	yes	yes	yes	urban	5	0	100	yes
Dodoma Region	Dodoma Municipal Council	Village of Hope Health Center	2018	health_centre	private	yes	yes	yes	na	yes	yes	partial	yes	yes	yes	yes	no	no	yes	yes	yes	urban	3	0	60	no
Dodoma Region	Dodoma Municipal Council	Zuzu Dispensary	2018	dispensary	public	yes	yes	yes	yes	yes	yes	partial	yes	yes	yes	yes	no	yes	yes	yes	yes	urban	4	0	80	yes
Dodoma Region	Kondoa District Council	Ata Dispensary	2018	dispensary	public	yes	yes	yes	partial	yes	yes	yes	yes	yes	yes	yes	yes	partial	yes	yes	yes	rural	4	1	90	yes
Dodoma Region	Kondoa District Council	Baura Dispensary	2018	dispensary	public	yes	no	na	partial	yes	yes	yes	no	no	no	yes	no	partial	yes	no	no	rural	1	1	30	no
Dodoma Region	Kondoa District Council	Bereko Dispensary	2018	dispensary	public	yes	yes	yes	partial	yes	yes	yes	yes	yes	yes	yes	yes	partial	yes	yes	yes	rural	4	1	90	yes
Dodoma Region	Kondoa District Council	Bukulu Dispensary	2018	dispensary	public	yes	yes	yes	yes	yes	yes	yes	yes	yes	yes	yes	yes	yes	yes	yes	yes	rural	5	0	100	yes
Dodoma Region	Kondoa District Council	Chololo Dispensary	2018	dispensary	public	yes	yes	yes	yes	yes	yes	yes	yes	yes	yes	yes	yes	yes	yes	yes	yes	rural	5	0	100	yes
Dodoma Region	Kondoa District Council	Chubi Dispensary	2018	dispensary	public	yes	yes	yes	partial	yes	yes	no	yes	yes	yes	yes	no	partial	yes	yes	yes	rural	3	1	70	no
Dodoma Region	Kondoa District Council	Haubi Dispensary	2018	dispensary	public	yes	yes	yes	yes	yes	yes	yes	yes	yes	yes	yes	yes	yes	yes	yes	yes	rural	5	0	100	yes
Dodoma Region	Kondoa District Council	Haubi VA Dispensary	2018	dispensary	public	yes	yes	na	na	yes	yes	yes	yes	yes	yes	yes	yes	no	yes	yes	no	rural	3	0	60	no
Dodoma Region	Kondoa District Council	Hebi Juu Dispensary	2018	dispensary	public	yes	yes	yes	yes	yes	yes	yes	yes	yes	yes	yes	yes	yes	yes	yes	yes	rural	5	0	100	yes
Dodoma Region	Kondoa District Council	Humai Dispensary	2018	dispensary	public	yes	yes	yes	partial	yes	yes	yes	yes	yes	yes	yes	yes	partial	yes	yes	yes	rural	4	1	90	yes
Dodoma Region	Kondoa District Council	Hurui Dispensary	2018	dispensary	public	yes	yes	yes	yes	yes	yes	no	no	no	no	yes	no	yes	yes	yes	yes	rural	4	0	80	yes
Dodoma Region	Kondoa District Council	Itololo Health Center	2018	health_centre	private	yes	yes	na	na	yes	no	no	yes	yes	yes	yes	no	no	yes	yes	no	rural	2	0	40	no
Dodoma Region	Kondoa District Council	Kikilo Dispensary	2018	dispensary	public	yes	yes	yes	partial	yes	yes	yes	yes	yes	yes	yes	yes	partial	yes	yes	yes	rural	4	1	90	yes
Dodoma Region	Kondoa District Council	Kinyasi Dispensary	2018	dispensary	private	yes	yes	yes	partial	yes	yes	yes	yes	yes	yes	yes	yes	partial	yes	yes	yes	rural	4	1	90	yes
Dodoma Region	Kondoa District Council	Kinyasi VA Dispensary	2018	dispensary	public	yes	yes	na	na	yes	yes	yes	yes	yes	yes	yes	yes	no	yes	yes	no	rural	3	0	60	no
Dodoma Region	Kondoa District Council	Kisese RHC Health Center	2018	health_centre	private	yes	yes	yes	yes	yes	yes	yes	yes	yes	yes	yes	yes	yes	yes	yes	yes	rural	5	0	100	yes
Dodoma Region	Kondoa District Council	Kiteo Dispensary	2018	dispensary	public	yes	yes	yes	yes	yes	yes	yes	yes	yes	yes	yes	yes	yes	yes	yes	yes	rural	5	0	100	yes
Dodoma Region	Kondoa District Council	Kwadelo Dispensary	2018	dispensary	public	yes	yes	yes	no	yes	yes	no	yes	yes	yes	yes	no	no	yes	yes	yes	rural	3	0	60	no
Dodoma Region	Kondoa District Council	Makirinya Dispensary	2018	dispensary	public	yes	yes	yes	no	yes	yes	yes	yes	yes	yes	yes	yes	no	yes	yes	yes	rural	4	0	80	yes
Dodoma Region	Kondoa District Council	Masawi Dispensary	2018	dispensary	public	yes	yes	yes	yes	yes	yes	yes	yes	yes	yes	yes	yes	yes	yes	yes	yes	rural	5	0	100	yes
Dodoma Region	Kondoa District Council	Mkekena Dispensary	2018	dispensary	public	yes	yes	yes	yes	yes	yes	no	yes	no	no	yes	no	yes	yes	yes	yes	rural	4	0	80	yes
Dodoma Region	Kondoa District Council	Mnenia Health Center	2018	health_centre	public	yes	yes	yes	yes	yes	yes	yes	yes	yes	yes	yes	yes	yes	yes	yes	yes	rural	5	0	100	yes
Dodoma Region	Kondoa District Council	Safina RC Dispensary	2018	dispensary	private	yes	no	na	na	yes	yes	yes	no	no	no	yes	no	no	yes	no	no	rural	1	0	20	no
Dodoma Region	Kondoa District Council	Sakami Dispensary	2018	dispensary	public	yes	yes	yes	no	yes	yes	no	yes	yes	yes	yes	no	no	yes	yes	yes	rural	3	0	60	no
Dodoma Region	Kondoa Town Council	Bolisa Dispensary	2018	dispensary	public	yes	yes	yes	partial	yes	yes	partial	yes	no	yes	yes	no	partial	yes	yes	yes	urban	3	1	70	no
Dodoma Region	Kondoa Town Council	Kichangani Dispensary	2018	dispensary	public	no	no	no	no	yes	yes	no	no	no	no	yes	no	no	no	no	no	urban	0	0	0	no
Dodoma Region	Kondoa Town Council	King'anng'a Dispensary	2018	dispensary	public	no	no	no	no	no	no	no	no	no	no	no	no	no	no	no	no	urban	0	0	0	no
Dodoma Region	Kondoa Town Council	Kingale Dispensary	2018	dispensary	public	yes	yes	yes	partial	yes	yes	partial	yes	yes	yes	yes	no	partial	yes	yes	yes	urban	3	1	70	no
Dodoma Region	Kondoa Town Council	Kolo Dispensary	2018	dispensary	public	yes	yes	yes	partial	yes	yes	yes	yes	yes	yes	yes	yes	partial	yes	yes	yes	urban	4	1	90	yes
Dodoma Region	Kondoa Town Council	Kondoa District Hospital	2018	dispensary	public	yes	yes	yes	yes	yes	no	yes	yes	yes	yes	yes	no	yes	yes	yes	yes	urban	4	0	80	yes
Dodoma Region	Kondoa Town Council	Kondoa Lutheran Dispensary	2018	dispensary	private	no	no	na	na	no	no	no	no	no	no	no	no	no	no	no	no	urban	0	0	0	no
Dodoma Region	Kondoa Town Council	Mongoroma Dispensary	2018	dispensary	public	yes	yes	yes	partial	yes	yes	no	yes	yes	yes	yes	no	partial	yes	yes	yes	urban	3	1	70	no
Dodoma Region	Kondoa Town Council	Shamajala Dispensary	2018	dispensary	private	no	no	na	na	no	no	no	no	no	no	no	no	no	no	no	no	urban	0	0	0	no
Dodoma Region	Kondoa Town Council	Tumaini Dispensary	2018	dispensary	private	no	no	na	na	no	no	no	no	no	no	no	no	no	no	no	no	urban	0	0	0	no
Dodoma Region	Kongwa District Council	Banyibanyi Dispensary	2018	dispensary	public	yes	yes	no	partial	partial	partial	partial	yes	no	no	partial	no	partial	yes	yes	no	rural	2	1	50	no
Dodoma Region	Kongwa District Council	Chamkoroma Dispensary	2018	dispensary	public	yes	no	no	no	yes	yes	yes	no	no	no	yes	no	no	yes	no	no	rural	1	0	20	no
Dodoma Region	Kongwa District Council	Chigwingwili Dispensary	2018	dispensary	public	yes	yes	yes	no	yes	yes	yes	yes	yes	yes	yes	yes	no	yes	yes	yes	rural	4	0	80	yes
Dodoma Region	Kongwa District Council	Chitego Dispensary	2018	dispensary	public	yes	yes	yes	yes	no	yes	yes	no	no	no	no	no	yes	yes	yes	yes	rural	4	0	80	yes
Dodoma Region	Kongwa District Council	Chiwe Dispensary	2018	dispensary	public	yes	yes	yes	no	yes	partial	no	no	no	no	yes	no	no	yes	yes	yes	rural	3	0	60	no
Dodoma Region	Kongwa District Council	Hembahemba Dispensary	2018	dispensary	public	yes	yes	yes	partial	yes	yes	partial	yes	yes	yes	yes	no	partial	yes	yes	yes	rural	3	1	70	no
Dodoma Region	Kongwa District Council	Hogoro Dispensary	2018	dispensary	public	yes	yes	yes	partial	yes	yes	yes	yes	yes	yes	yes	yes	partial	yes	yes	yes	rural	4	1	90	yes
Dodoma Region	Kongwa District Council	Iduo Dispensary	2018	dispensary	public	yes	yes	yes	partial	yes	yes	no	yes	yes	yes	yes	no	partial	yes	yes	yes	rural	3	1	70	no
Dodoma Region	Kongwa District Council	Ihanda Dispensary	2018	dispensary	public	yes	yes	yes	partial	yes	yes	yes	yes	yes	yes	yes	yes	partial	yes	yes	yes	rural	4	1	90	yes
Dodoma Region	Kongwa District Council	Juva Dispensary	2018	dispensary	private	no	no	na	na	no	no	no	no	no	no	no	no	no	no	no	no	rural	0	0	0	no
Dodoma Region	Kongwa District Council	Kibaigwa Dispensary	2018	dispensary	public	no	no	no	partial	yes	yes	partial	no	no	no	yes	no	partial	no	no	no	rural	0	1	10	no
Dodoma Region	Kongwa District Council	Kibaigwa Health Center	2018	health_centre	public	yes	yes	yes	partial	yes	yes	yes	yes	no	yes	yes	no	partial	yes	yes	yes	rural	3	1	70	no
Dodoma Region	Kongwa District Council	Kiteto Dispensary	2018	dispensary	public	yes	yes	yes	no	yes	yes	yes	yes	no	yes	yes	no	no	yes	yes	yes	rural	3	0	60	no
Dodoma Region	Kongwa District Council	Kongwa District Hospital	2018	dispensary	public	no	yes	no	yes	yes	partial	yes	no	no	no	yes	no	yes	no	yes	no	rural	2	0	40	no
Dodoma Region	Kongwa District Council	Kongwa RC Dispensary	2018	dispensary	private	no	no	na	na	no	no	no	no	no	no	no	no	no	no	no	no	rural	0	0	0	no
Dodoma Region	Kongwa District Council	Laikala Dispensary	2018	dispensary	public	yes	yes	yes	yes	yes	yes	yes	yes	yes	yes	yes	yes	yes	yes	yes	yes	rural	5	0	100	yes
Dodoma Region	Kongwa District Council	Leganga Dispensary	2018	dispensary	public	yes	yes	yes	no	yes	yes	yes	yes	yes	yes	yes	yes	no	yes	yes	yes	rural	4	0	80	yes
Dodoma Region	Kongwa District Council	Lengaji Dispensary	2018	dispensary	public	yes	yes	yes	no	yes	yes	no	yes	no	yes	yes	no	no	yes	yes	yes	rural	3	0	60	no
Dodoma Region	Kongwa District Council	Lenjulu Dispensary	2018	dispensary	public	yes	yes	yes	partial	yes	yes	partial	yes	yes	yes	yes	no	partial	yes	yes	yes	rural	3	1	70	no
Dodoma Region	Kongwa District Council	Mageseni Dispensary	2018	dispensary	private	yes	yes	yes	yes	yes	yes	yes	yes	yes	yes	yes	yes	yes	yes	yes	yes	rural	5	0	100	yes
Dodoma Region	Kongwa District Council	Makawa Dispensary	2018	dispensary	public	yes	yes	yes	partial	partial	yes	partial	no	no	yes	partial	no	partial	yes	yes	yes	rural	3	1	70	no
Dodoma Region	Kongwa District Council	Manyata Dispensary	2018	dispensary	public	yes	yes	yes	no	yes	yes	yes	no	no	no	yes	no	no	yes	yes	yes	rural	3	0	60	no
Dodoma Region	Kongwa District Council	Matongoro Dispensary	2018	dispensary	public	yes	no	yes	no	yes	yes	yes	yes	yes	yes	yes	yes	no	yes	no	yes	rural	3	0	60	no
Dodoma Region	Kongwa District Council	Mautya Dispensary	2018	dispensary	public	yes	yes	yes	partial	yes	yes	no	yes	yes	yes	yes	no	partial	yes	yes	yes	rural	3	1	70	no
Dodoma Region	Kongwa District Council	Mbagilwa Dispensary	2018	dispensary	public	yes	yes	yes	partial	yes	yes	yes	no	no	no	yes	no	partial	yes	yes	yes	rural	3	1	70	no
Dodoma Region	Kongwa District Council	Mbande Dispensary	2018	dispensary	public	yes	no	no	partial	yes	yes	yes	no	no	no	yes	no	partial	yes	no	no	rural	1	1	30	no
Dodoma Region	Kongwa District Council	Mkoka Health Center	2018	health_centre	public	no	no	yes	partial	yes	partial	no	no	no	no	yes	no	partial	no	no	yes	rural	1	1	30	no
Dodoma Region	Kongwa District Council	Mlali Health Center	2018	health_centre	public	no	no	no	yes	yes	yes	no	no	yes	no	yes	no	yes	no	no	no	rural	1	0	20	no
Dodoma Region	Kongwa District Council	Mlali RC Dispensary	2018	dispensary	private	yes	no	na	na	partial	no	no	no	no	no	partial	no	no	yes	no	no	rural	1	0	20	no
Dodoma Region	Kongwa District Council	Moleti Dispensary	2018	dispensary	public	yes	yes	yes	partial	yes	yes	yes	yes	yes	yes	yes	yes	partial	yes	yes	yes	rural	4	1	90	yes
Dodoma Region	Kongwa District Council	Mseta Dispensary	2018	dispensary	public	yes	no	yes	yes	yes	yes	yes	yes	yes	yes	yes	yes	yes	yes	no	yes	rural	4	0	80	yes
Dodoma Region	Kongwa District Council	Mtanana B Dispensary	2018	dispensary	public	yes	yes	no	no	partial	yes	yes	yes	yes	yes	partial	no	no	yes	yes	no	rural	2	0	40	no
Dodoma Region	Kongwa District Council	Mtanana Dispensary	2018	dispensary	public	yes	yes	yes	no	yes	yes	yes	no	no	no	yes	no	no	yes	yes	yes	rural	3	0	60	no
Dodoma Region	Kongwa District Council	Mwigoha Dispensary	2018	dispensary	private	no	no	na	na	no	no	no	no	no	no	no	no	no	no	no	no	rural	0	0	0	no
Dodoma Region	Kongwa District Council	Ndalibo Dispensary	2018	dispensary	public	yes	yes	yes	yes	yes	yes	no	yes	yes	yes	yes	no	yes	yes	yes	yes	rural	4	0	80	yes
Dodoma Region	Kongwa District Council	Ng`humbi Dispensary	2018	dispensary	public	yes	yes	yes	partial	yes	yes	partial	yes	yes	yes	yes	no	partial	yes	yes	yes	rural	3	1	70	no
Dodoma Region	Kongwa District Council	Ngutoto Dispensary	2018	dispensary	public	yes	no	no	yes	yes	yes	no	yes	yes	yes	yes	no	yes	yes	no	no	rural	2	0	40	no
Dodoma Region	Kongwa District Council	Njoge Dispensary	2018	dispensary	public	yes	yes	yes	yes	partial	partial	partial	yes	yes	yes	partial	no	yes	yes	yes	yes	rural	4	0	80	yes
Dodoma Region	Kongwa District Council	Pandambili Dispensary	2018	dispensary	public	yes	yes	yes	yes	yes	yes	partial	yes	yes	yes	yes	no	yes	yes	yes	yes	rural	4	0	80	yes
Dodoma Region	Kongwa District Council	Pembamoto Dispensary	2018	dispensary	public	yes	yes	yes	yes	yes	yes	partial	yes	yes	yes	yes	no	yes	yes	yes	yes	rural	4	0	80	yes
Dodoma Region	Kongwa District Council	Pingalame Dispensary	2018	dispensary	public	yes	yes	no	partial	partial	partial	partial	no	yes	yes	partial	no	partial	yes	yes	no	rural	2	1	50	no
Dodoma Region	Kongwa District Council	Sagara Dispensary	2018	dispensary	public	yes	yes	yes	yes	yes	yes	yes	yes	yes	yes	yes	yes	yes	yes	yes	yes	rural	5	0	100	yes
Dodoma Region	Kongwa District Council	SDA Dispensary	2018	dispensary	private	no	no	na	na	no	no	no	no	no	no	no	no	no	no	no	no	rural	0	0	0	no
Dodoma Region	Kongwa District Council	Sejeli Dispensary	2018	dispensary	public	yes	yes	yes	yes	yes	yes	yes	yes	yes	yes	yes	yes	yes	yes	yes	yes	rural	5	0	100	yes
Dodoma Region	Kongwa District Council	Songambele Dispensary	2018	dispensary	public	yes	no	no	partial	yes	yes	yes	no	no	no	yes	no	partial	yes	no	no	rural	1	1	30	no
Dodoma Region	Kongwa District Council	St. Imaculata Dispensary	2018	dispensary	private	no	no	no	no	no	no	no	no	no	no	no	no	no	no	no	no	rural	0	0	0	no
Dodoma Region	Kongwa District Council	Suguta Dispensary	2018	dispensary	public	yes	no	yes	partial	yes	yes	no	yes	no	no	yes	no	partial	yes	no	yes	rural	2	1	50	no
Dodoma Region	Kongwa District Council	Tubugwe Dispensary	2018	dispensary	public	yes	yes	yes	partial	yes	yes	yes	yes	yes	yes	yes	yes	partial	yes	yes	yes	rural	4	1	90	yes
Dodoma Region	Kongwa District Council	Ugogoni Health Center	2018	health_centre	private	no	no	no	no	no	no	no	no	no	no	no	no	no	no	no	no	rural	0	0	0	no
Dodoma Region	Kongwa District Council	Zoisa Dispensary	2018	dispensary	public	yes	yes	yes	partial	yes	yes	yes	no	no	yes	yes	no	partial	yes	yes	yes	rural	3	1	70	no
Dodoma Region	Mpwapwa District Council	Berege Dispensary	2018	dispensary	public	yes	yes	yes	no	yes	yes	yes	yes	yes	yes	yes	yes	no	yes	yes	yes	rural	4	0	80	yes
Dodoma Region	Mpwapwa District Council	Chinyanghuku Dispensary	2018	dispensary	private	yes	yes	na	na	yes	yes	yes	yes	yes	yes	yes	yes	no	yes	yes	no	rural	3	0	60	no
Dodoma Region	Mpwapwa District Council	Chipogoro Dispensary	2018	dispensary	public	yes	yes	yes	partial	yes	yes	yes	yes	yes	yes	yes	yes	partial	yes	yes	yes	rural	4	1	90	yes
Dodoma Region	Mpwapwa District Council	Chitemo Dispensary	2018	dispensary	public	yes	yes	yes	partial	yes	yes	yes	yes	yes	yes	yes	yes	partial	yes	yes	yes	rural	4	1	90	yes
Dodoma Region	Mpwapwa District Council	Chogola Dispensary	2018	dispensary	public	yes	yes	yes	no	yes	yes	yes	yes	no	no	yes	no	no	yes	yes	yes	rural	3	0	60	no
Dodoma Region	Mpwapwa District Council	Chunyu Dispensary	2018	dispensary	public	yes	yes	yes	no	no	no	no	no	no	no	no	no	no	yes	yes	yes	rural	3	0	60	no
Dodoma Region	Mpwapwa District Council	Galigali Dispensary	2018	dispensary	public	yes	no	yes	no	partial	yes	no	no	no	no	partial	no	no	yes	no	yes	rural	2	0	40	no
Dodoma Region	Mpwapwa District Council	Godegode Dispensary	2018	dispensary	public	yes	no	no	no	yes	yes	yes	yes	yes	yes	yes	yes	no	yes	no	no	rural	2	0	40	no
Dodoma Region	Mpwapwa District Council	Gulwe Dispensary	2018	dispensary	public	yes	yes	yes	yes	no	yes	no	no	no	no	no	no	yes	yes	yes	yes	rural	4	0	80	yes
Dodoma Region	Mpwapwa District Council	Idodoma Dispensary	2018	dispensary	public	yes	yes	no	no	yes	yes	yes	no	no	no	yes	no	no	yes	yes	no	rural	2	0	40	no
Dodoma Region	Mpwapwa District Council	Igoji I Dispensary	2018	dispensary	public	yes	no	yes	no	yes	yes	no	yes	yes	no	yes	no	no	yes	no	yes	rural	2	0	40	no
Dodoma Region	Mpwapwa District Council	Ikuyu Dispensary	2018	dispensary	public	yes	yes	yes	no	yes	yes	partial	no	no	yes	yes	no	no	yes	yes	yes	rural	3	0	60	no
Dodoma Region	Mpwapwa District Council	Inzomvu Dispensary	2018	dispensary	public	yes	yes	yes	yes	yes	yes	yes	yes	yes	yes	yes	yes	yes	yes	yes	yes	rural	5	0	100	yes
Dodoma Region	Mpwapwa District Council	Ipera Dispensary	2018	dispensary	public	yes	no	no	partial	yes	yes	no	no	no	no	yes	no	partial	yes	no	no	rural	1	1	30	no
Dodoma Region	Mpwapwa District Council	Iyenge Dispensary	2018	dispensary	public	yes	no	yes	no	yes	yes	no	yes	yes	yes	yes	no	no	yes	no	yes	rural	2	0	40	no
Dodoma Region	Mpwapwa District Council	Kibakwe Health Center	2018	health_centre	public	yes	yes	yes	yes	yes	yes	yes	yes	yes	yes	yes	yes	yes	yes	yes	yes	rural	5	0	100	yes
Dodoma Region	Mpwapwa District Council	Kibakwe RC Dispensary	2018	dispensary	private	no	no	na	na	no	no	no	no	no	no	no	no	no	no	no	no	rural	0	0	0	no
Dodoma Region	Mpwapwa District Council	Kidenge Dispensary	2018	dispensary	public	yes	yes	no	no	yes	yes	yes	yes	no	no	yes	no	no	yes	yes	no	rural	2	0	40	no
Dodoma Region	Mpwapwa District Council	Kiegea Dispensary	2018	dispensary	public	yes	yes	yes	yes	yes	yes	no	no	no	no	yes	no	yes	yes	yes	yes	rural	4	0	80	yes
Dodoma Region	Mpwapwa District Council	Kisima Dispensary	2018	dispensary	public	yes	no	yes	no	yes	yes	partial	yes	yes	no	yes	no	no	yes	no	yes	rural	2	0	40	no
Dodoma Region	Mpwapwa District Council	Lufu Dispensary	2018	dispensary	public	yes	no	yes	partial	partial	yes	partial	yes	yes	yes	partial	no	partial	yes	no	yes	rural	2	1	50	no
Dodoma Region	Mpwapwa District Council	Luhundwa Dispensary	2018	dispensary	public	yes	yes	yes	yes	yes	yes	yes	yes	yes	yes	yes	yes	yes	yes	yes	yes	rural	5	0	100	yes
Dodoma Region	Mpwapwa District Council	Lukole Dispensary	2018	dispensary	public	yes	yes	yes	yes	yes	yes	partial	no	no	yes	yes	no	yes	yes	yes	yes	rural	4	0	80	yes
Dodoma Region	Mpwapwa District Council	Mafene Dispensary	2018	dispensary	public	yes	yes	yes	yes	yes	yes	no	yes	yes	no	yes	no	yes	yes	yes	yes	rural	4	0	80	yes
Dodoma Region	Mpwapwa District Council	Makose Dispensary	2018	dispensary	public	yes	yes	yes	yes	yes	yes	no	yes	yes	yes	yes	no	yes	yes	yes	yes	rural	4	0	80	yes
Dodoma Region	Mpwapwa District Council	Malolo Dispensary	2018	dispensary	public	yes	no	yes	no	yes	yes	yes	no	no	no	yes	no	no	yes	no	yes	rural	2	0	40	no
Dodoma Region	Mpwapwa District Council	Masasteba Dispensary	2018	dispensary	public	no	no	na	na	no	no	no	no	no	no	no	no	no	no	no	no	rural	0	0	0	no
Dodoma Region	Mpwapwa District Council	Matonya Dispensary	2018	dispensary	public	yes	no	no	partial	yes	yes	no	no	no	no	yes	no	partial	yes	no	no	rural	1	1	30	no
Dodoma Region	Mpwapwa District Council	Mazae Dispensary	2018	dispensary	public	yes	yes	yes	partial	yes	yes	yes	yes	yes	yes	yes	yes	partial	yes	yes	yes	rural	4	1	90	yes
Dodoma Region	Mpwapwa District Council	Mbori Dispensary	2018	dispensary	public	yes	yes	yes	partial	yes	yes	no	no	yes	no	yes	no	partial	yes	yes	yes	rural	3	1	70	no
Dodoma Region	Mpwapwa District Council	Mima Dispensary	2018	dispensary	public	no	no	yes	no	yes	partial	no	no	no	no	yes	no	no	no	no	yes	rural	1	0	20	no
Dodoma Region	Mpwapwa District Council	Mkanana Dispensary	2018	dispensary	public	yes	no	yes	no	yes	yes	no	no	yes	no	yes	no	no	yes	no	yes	rural	2	0	40	no
Dodoma Region	Mpwapwa District Council	Mlunduzi Dispensary	2018	dispensary	public	yes	no	yes	partial	yes	yes	yes	no	no	no	yes	no	partial	yes	no	yes	rural	2	1	50	no
Dodoma Region	Mpwapwa District Council	Mlunga Dispensary	2018	dispensary	public	yes	yes	yes	no	yes	yes	yes	yes	no	yes	yes	no	no	yes	yes	yes	rural	3	0	60	no
Dodoma Region	Mpwapwa District Council	Mpwapwa District Hospital	2018	hospital	public	yes	yes	yes	yes	yes	no	no	no	no	no	yes	no	yes	yes	yes	yes	rural	4	0	80	yes
Dodoma Region	Mpwapwa District Council	Msagali Dispensary	2018	dispensary	public	yes	yes	yes	yes	yes	yes	partial	yes	yes	yes	yes	no	yes	yes	yes	yes	rural	4	0	80	yes
Dodoma Region	Mpwapwa District Council	Mtamba Dispensary	2018	dispensary	public	yes	no	yes	partial	partial	partial	partial	no	no	no	partial	no	partial	yes	no	yes	rural	2	1	50	no
Dodoma Region	Mpwapwa District Council	Mtera Gov Dispensary	2018	dispensary	public	yes	yes	yes	no	yes	yes	yes	no	no	no	yes	no	no	yes	yes	yes	rural	3	0	60	no
Dodoma Region	Mpwapwa District Council	Mtera Tanesco Dispensary	2018	dispensary	public	yes	no	no	no	no	yes	no	no	no	no	no	no	no	yes	no	no	rural	1	0	20	no
Dodoma Region	Mpwapwa District Council	Mwanakianga Dispensary	2018	dispensary	public	yes	no	no	partial	partial	partial	no	yes	no	no	partial	no	partial	yes	no	no	rural	1	1	30	no
Dodoma Region	Mpwapwa District Council	Mwenzele Dispensary	2018	dispensary	public	no	no	no	partial	yes	yes	no	yes	yes	yes	yes	no	partial	no	no	no	rural	0	1	10	no
Dodoma Region	Mpwapwa District Council	Ng`hambi Dispensary	2018	dispensary	public	yes	yes	yes	yes	yes	yes	yes	yes	yes	yes	yes	yes	yes	yes	yes	yes	rural	5	0	100	yes
Dodoma Region	Mpwapwa District Council	Nzugilo Dispensary	2018	dispensary	public	yes	yes	yes	yes	yes	yes	yes	yes	yes	yes	yes	yes	yes	yes	yes	yes	rural	5	0	100	yes
Dodoma Region	Mpwapwa District Council	Pwaga Health Center	2018	health_centre	public	yes	yes	yes	yes	yes	yes	no	no	no	no	yes	no	yes	yes	yes	yes	rural	4	0	80	yes
Dodoma Region	Mpwapwa District Council	Rudi Health Center	2018	health_centre	public	yes	yes	yes	yes	yes	yes	partial	yes	yes	yes	yes	no	yes	yes	yes	yes	rural	4	0	80	yes
Dodoma Region	Mpwapwa District Council	Sazima Dispensary	2018	dispensary	public	yes	no	no	partial	no	yes	no	yes	no	no	no	no	partial	yes	no	no	rural	1	1	30	no
Dodoma Region	Mpwapwa District Council	Seluka Dispensary	2018	dispensary	public	yes	yes	yes	no	yes	yes	partial	yes	yes	yes	yes	no	no	yes	yes	yes	rural	3	0	60	no
Dodoma Region	Mpwapwa District Council	Tambi Dispensary	2018	dispensary	public	yes	yes	yes	no	yes	yes	yes	yes	yes	yes	yes	yes	no	yes	yes	yes	rural	4	0	80	yes
Dodoma Region	Mpwapwa District Council	Wangi Dispensary	2018	dispensary	public	no	no	yes	yes	yes	yes	yes	yes	yes	yes	yes	yes	yes	no	no	yes	rural	3	0	60	no
Dodoma Region	Mpwapwa District Council	Winza Dispensary	2018	dispensary	public	yes	yes	no	no	yes	yes	yes	yes	yes	yes	yes	yes	no	yes	yes	no	rural	3	0	60	no
Dodoma Region	Mpwapwa District Council	ZRTC Kikombo Dispensary	2018	dispensary	public	no	no	na	na	no	no	no	no	no	no	no	no	no	no	no	no	rural	0	0	0	no
Iringa Region	Iringa District Council	Chamdindi Dispensary	2017	dispensary	public	yes	yes	yes	partial	yes	yes	partial	yes	yes	yes	yes	no	partial	yes	yes	yes	rural	3	1	70	no
Iringa Region	Iringa District Council	Ifunda RC Health Center	2017	health_centre	private	no	no	na	na	no	no	yes	no	no	no	no	no	no	no	no	no	rural	0	0	0	no
Iringa Region	Iringa District Council	Ihemi Dispensary	2017	dispensary	public	yes	no	no	no	partial	no	no	no	no	no	partial	no	no	yes	no	no	rural	1	0	20	no
Iringa Region	Iringa District Council	Ilolo Mpya Dispensary	2017														no					rural	0	0	0	no
Iringa Region	Iringa District Council	Ismani Health Center	2017	health_centre	public	yes	yes	yes	yes	yes	yes	yes	yes	yes	yes	yes	yes	yes	yes	yes	yes	rural	5	0	100	yes
Iringa Region	Iringa District Council	Itagutwa Dispensary	2017	dispensary	public	yes	no	yes	no	partial	yes	no	yes	yes	yes	partial	no	no	yes	no	yes	rural	2	0	40	no
Iringa Region	Iringa District Council	Itunundu Dispensary	2017	dispensary	private	no	no	yes	yes	no	no	no	no	no	no	no	no	yes	no	no	yes	rural	2	0	40	no
Iringa Region	Iringa District Council	Izazi Dispensary	2017	dispensary	public	yes	yes	yes	partial	yes	yes	partial	yes	no	yes	yes	no	partial	yes	yes	yes	rural	3	1	70	no
Iringa Region	Iringa District Council	Kikombwe Dispensary	2017	dispensary	public	no	no	partial	yes	yes	partial	no	no	no	no	yes	no	yes	no	no	partial	rural	1	1	30	no
Iringa Region	Iringa District Council	Kimande Health Center	2017														no					rural	0	0	0	no
Iringa Region	Iringa District Council	Kisanga Dispensary	2017	dispensary	public	no	no	no	no	yes	yes	yes	yes	yes	yes	yes	yes	no	no	no	no	rural	1	0	20	no
Iringa Region	Iringa District Council	Kitisi Dispensary	2017	dispensary	public	yes	yes	yes	partial	no	no	no	no	no	no	no	no	partial	yes	yes	yes	rural	3	1	70	no
Iringa Region	Iringa District Council	Mafuruto Dispensary	2017	dispensary	public	yes	yes	yes	partial	yes	yes	yes	yes	yes	yes	yes	yes	partial	yes	yes	yes	rural	4	1	90	yes
Iringa Region	Iringa District Council	Makifu Dispensary	2017	dispensary	public	yes	yes	yes	partial	partial	yes	partial	partial	yes	partial	partial	no	partial	yes	yes	yes	rural	3	1	70	no
Iringa Region	Iringa District Council	Maperamengi Dispensary	2017	dispensary	public	yes	yes	yes	partial	partial	yes	partial	yes	yes	yes	partial	no	partial	yes	yes	yes	rural	3	1	70	no
Iringa Region	Iringa District Council	Mkulula Dispensary	2017	dispensary	public	yes	yes	yes	yes	yes	yes	yes	yes	yes	no	yes	no	yes	yes	yes	yes	rural	4	0	80	yes
Iringa Region	Iringa District Council	Nyamahana Dispensary	2017	dispensary	public	yes	yes	yes	partial	yes	yes	yes	yes	yes	yes	yes	yes	partial	yes	yes	yes	rural	4	1	90	yes
Iringa Region	Iringa District Council	Nyan'goro Dispensary	2017	dispensary	public	yes	yes	yes	partial	yes	yes	partial	yes	yes	yes	yes	no	partial	yes	yes	yes	rural	3	1	70	no
Iringa Region	Iringa District Council	St. Luke Dispensary	2017	dispensary	private	yes	yes	no	no	yes	yes	no	yes	yes	yes	yes	no	no	yes	yes	no	rural	2	0	40	no
Iringa Region	Iringa District Council	Wasa RC Dispensary	2017	dispensary	private	no	yes	yes	partial	yes	yes	yes	yes	yes	yes	yes	yes	partial	no	yes	yes	rural	3	1	70	no
Iringa Region	Iringa Municipal Council	Aga Khan Polyclinic	2017	dispensary	private	no	no	na	na	no	no	no	no	no	no	no	no	no	no	no	no	urban	0	0	0	no
Iringa Region	Iringa Municipal Council	Al - Amal Dispensary	2017	dispensary	private			na	na	yes	yes					yes	no	no			no	urban	0	0	0	no
Iringa Region	Iringa Municipal Council	Faraja Dispensary	2017	dispensary	private	no	no	na	na	yes	yes	no	yes	yes	yes	yes	no	no	no	no	no	urban	0	0	0	no
Iringa Region	Iringa Municipal Council	Frelimo District Hospital	2017	hospital	public	no	no	yes	yes	yes	partial	yes	no	no	no	yes	no	yes	no	no	yes	urban	2	0	40	no
Iringa Region	Iringa Municipal Council	Igumbilo Dispensary	2017	dispensary	public	yes	yes	yes	yes	yes	yes	yes	yes	yes	no	yes	no	yes	yes	yes	yes	urban	4	0	80	yes
Iringa Region	Iringa Municipal Council	IMECC Hospital at District Level	2017	hospital	private	no	na	no	no	no	no	no	no	no	no	no	no	no	no	no	no	urban	0	0	0	no
Iringa Region	Iringa Municipal Council	Ipogolo Health Center	2017	health_centre	public	yes	yes	yes	yes	yes	yes	partial	no	no	yes	yes	no	yes	yes	yes	yes	urban	4	0	80	yes
Iringa Region	Iringa Municipal Council	Ipogolo RC Dispensary	2017	dispensary	private	no	no	na	na	no	no	no	no	no	no	no	no	no	no	no	no	urban	0	0	0	no
Iringa Region	Iringa Municipal Council	Jitihada Dispensary	2017	dispensary	private	no	no	na	na	yes	partial	no	no	no	no	yes	no	no	no	no	no	urban	0	0	0	no
Iringa Region	Iringa Municipal Council	Kitanzini Dispensary	2017	dispensary	private	yes	yes	no	partial	yes	yes	no	no	no	no	yes	no	partial	yes	yes	no	urban	2	1	50	no
Iringa Region	Iringa Municipal Council	Kitwiru Dispensary	2017	dispensary	public	yes	yes	yes	yes	yes	yes	partial	yes	yes	yes	yes	no	yes	yes	yes	yes	urban	4	0	80	yes
Iringa Region	Iringa Municipal Council	Magereza Dispensary	2017	dispensary	public	no	no	no	no	yes	yes	no	no	no	no	yes	no	no	no	no	no	urban	0	0	0	no
Iringa Region	Iringa Municipal Council	Marie Stopes Dispensary	2017	dispensary	private	no	no	na	na	partial	yes	no	yes	no	no	partial	no	no	no	no	no	urban	0	0	0	no
Iringa Region	Iringa Municipal Council	Mkwawa Health Center	2017	health_centre	public	yes	yes	yes	no	yes	yes	yes	yes	yes	yes	yes	yes	no	yes	yes	yes	urban	4	0	80	yes
Iringa Region	Iringa Municipal Council	Mshindo RC Dispensary	2017	dispensary	private	no	no	na	na	no	no	no	no	no	no	no	no	no	no	no	no	urban	0	0	0	no
Iringa Region	Iringa Municipal Council	Nduli Dispensary	2017	dispensary	public	yes	yes	yes	partial	yes	yes	no	no	no	no	yes	no	partial	yes	yes	yes	urban	3	1	70	no
Iringa Region	Iringa Municipal Council	Ngome Health Center	2017	health_centre	public	no	no	yes	partial	yes	yes	partial	no	no	no	yes	no	partial	no	no	yes	urban	1	1	30	no
Iringa Region	Iringa Municipal Council	Njiapanda Dispensary	2017	dispensary	public	yes	no	yes	yes	yes	yes	no	no	no	no	yes	no	yes	yes	no	yes	urban	3	0	60	no
Iringa Region	Iringa Municipal Council	Police Dispensary	2017	dispensary	public	no	no	na	partial	no	no	no	no	no	no	no	no	partial	no	no	no	urban	0	1	10	no
Iringa Region	Iringa Municipal Council	Sabasaba Dispensary	2017	dispensary	public	yes	yes	yes	partial	yes	yes	yes	yes	yes	yes	yes	yes	partial	yes	yes	yes	urban	4	1	90	yes
Iringa Region	Iringa Municipal Council	Sokoni Dispensary	2017	dispensary	private	yes	no	na	na	yes	yes	no	no	no	no	yes	no	no	yes	no	no	urban	1	0	20	no
Iringa Region	Iringa Municipal Council	VIP Dispensary	2017	dispensary	private	no	no	na	na	yes	yes	no	no	no	no	yes	no	no	no	no	no	urban	0	0	0	no
Iringa Region	Kilolo District Council	Bomalang'ombe Dispensary	2017	dispensary	public	yes	yes	yes	partial	yes	partial	partial	yes	yes	yes	yes	no	partial	yes	yes	yes	rural	3	1	70	no
Iringa Region	Kilolo District Council	Ibumu Dispensary	2017	dispensary	public	yes	no	yes	partial	yes	partial	partial	no	no	no	yes	no	partial	yes	no	yes	rural	2	1	50	no
Iringa Region	Kilolo District Council	Idegenda Dispensary	2017	dispensary	public	yes	no	yes	partial	yes	yes	no	no	no	no	yes	no	partial	yes	no	yes	rural	2	1	50	no
Iringa Region	Kilolo District Council	Idete Dispensary	2017	dispensary	private	no	no	na	na	no	no	no	no	no	no	no	no	no	no	no	no	rural	0	0	0	no
Iringa Region	Kilolo District Council	Ihimbo Dispensary	2017	dispensary	private	yes	no	na	na	partial	no	no	no	no	no	partial	no	no	yes	no	no	rural	1	0	20	no
Iringa Region	Kilolo District Council	Ikula Dispensary	2017	dispensary	public	yes	yes	yes	yes	yes	yes	partial	no	no	yes	yes	no	yes	yes	yes	yes	rural	4	0	80	yes
Iringa Region	Kilolo District Council	Ilambo Dispensary	2017	dispensary	public	yes	yes	yes	no	yes	no	no	yes	no	no	yes	no	no	yes	yes	yes	rural	3	0	60	no
Iringa Region	Kilolo District Council	Ilula Council Designated Hospital	2017	hospital	private	yes	yes	yes	partial	partial	yes	yes	yes	yes	yes	partial	no	partial	yes	yes	yes	rural	3	1	70	no
Iringa Region	Kilolo District Council	Ilula Mwaya Dispensary	2017	dispensary	private	no	no	na	na	yes	partial	partial	no	no	no	yes	no	no	no	no	no	rural	0	0	0	no
Iringa Region	Kilolo District Council	Image No. 8 Dispensary	2017	dispensary	private	yes	no	na	na	yes	yes	no	no	no	no	yes	no	no	yes	no	no	rural	1	0	20	no
Iringa Region	Kilolo District Council	Irindi Dispensary	2017	dispensary	public	yes	yes	yes	no	yes	yes	no	no	no	no	yes	no	no	yes	yes	yes	rural	3	0	60	no
Iringa Region	Kilolo District Council	Irole Dispensary	2017	dispensary	private	yes	no	na	na	no	no	no	no	no	no	no	no	no	yes	no	no	rural	1	0	20	no
Iringa Region	Kilolo District Council	Isagwa Dispensary	2017	dispensary	public	yes	yes	yes	partial	yes	yes	no	yes	yes	yes	yes	no	partial	yes	yes	yes	rural	3	1	70	no
Iringa Region	Kilolo District Council	Isele Dispensary	2017	dispensary	public	no	no	yes	yes	partial	partial	partial	yes	yes	yes	partial	no	yes	no	no	yes	rural	2	0	40	no
Iringa Region	Kilolo District Council	Itonya Dispensary	2017	dispensary	public	yes	yes	yes	yes	yes	yes	partial	partial	yes	yes	yes	no	yes	yes	yes	yes	rural	4	0	80	yes
Iringa Region	Kilolo District Council	Kidabaga Health Center	2017	health_centre	public	yes	yes	yes	yes	yes	no	yes	yes	yes	yes	yes	no	yes	yes	yes	yes	rural	4	0	80	yes
Iringa Region	Kilolo District Council	Kilolo Dispensary	2017	dispensary	public	no	no	no	yes	yes	partial	no	no	no	no	yes	no	yes	no	no	no	rural	1	0	20	no
Iringa Region	Kilolo District Council	Kilolo RC Dispensary	2017	dispensary	private	no	no	na	na	yes	no	no	no	no	no	yes	no	no	no	no	no	rural	0	0	0	no
Iringa Region	Kilolo District Council	Kimala Dispensary	2017	dispensary	public	yes	yes	yes	no	yes	yes	no	yes	yes	no	yes	no	no	yes	yes	yes	rural	3	0	60	no
Iringa Region	Kilolo District Council	Kising'a Dispensary	2017	dispensary	public	no	no	yes	yes	yes	yes	no	no	no	no	yes	no	yes	no	no	yes	rural	2	0	40	no
Iringa Region	Kilolo District Council	Kiwalamo Dispensary	2017	dispensary	public	no	no	yes	no	yes	yes	no	no	no	no	yes	no	no	no	no	yes	rural	1	0	20	no
Iringa Region	Kilolo District Council	Lukani Dispensary	2017	dispensary	public	no	no	yes	no	partial	yes	no	no	no	no	partial	no	no	no	no	yes	rural	1	0	20	no
Iringa Region	Kilolo District Council	Lulanzi Dispensary	2017	dispensary	private	yes	no	yes	yes	partial	partial	yes	yes	yes	no	partial	no	yes	yes	no	yes	rural	3	0	60	no
Iringa Region	Kilolo District Council	Lupingu Dispensary	2017	dispensary	public	yes	no	na	na	no	no	no	no	no	no	no	no	no	yes	no	no	rural	1	0	20	no
Iringa Region	Kilolo District Council	Madege Dispensary	2017	dispensary	public	yes	no	na	na	partial	no	no	no	no	no	partial	no	no	yes	no	no	rural	1	0	20	no
Iringa Region	Kilolo District Council	Mahenge Dispensary	2017	dispensary	public	yes	no	yes	partial	yes	yes	partial	no	no	no	yes	no	partial	yes	no	yes	rural	2	1	50	no
Iringa Region	Kilolo District Council	Makungu Dispensary	2017	dispensary	public	yes	yes	yes	yes	yes	yes	yes	yes	yes	yes	yes	yes	yes	yes	yes	yes	rural	5	0	100	yes
Iringa Region	Kilolo District Council	Mawambala Dispensary	2017	dispensary	private	yes	yes	na	na	yes	yes	partial	no	no	no	yes	no	no	yes	yes	no	rural	2	0	40	no
Iringa Region	Kilolo District Council	Mazombe Dispensary	2017	dispensary	public	yes	yes	yes	no	yes	yes	no	no	no	yes	yes	no	no	yes	yes	yes	rural	3	0	60	no
Iringa Region	Kilolo District Council	Mtandika Health Center	2017	health_centre	private	yes	no	yes	yes	yes	partial	no	no	no	no	yes	no	yes	yes	no	yes	rural	3	0	60	no
Iringa Region	Kilolo District Council	Mtitu Dispensary	2017	dispensary	public	yes	no	yes	yes	yes	yes	no	no	no	no	yes	no	yes	yes	no	yes	rural	3	0	60	no
Iringa Region	Kilolo District Council	Ndengisivili Dispensary	2017	dispensary	public	yes	no	yes	partial	partial	partial	no	no	no	no	partial	no	partial	yes	no	yes	rural	2	1	50	no
Iringa Region	Kilolo District Council	Ng'ang'ange Dispensary	2017	dispensary	public	yes	no	yes	partial	yes	yes	no	yes	yes	no	yes	no	partial	yes	no	yes	rural	2	1	50	no
Iringa Region	Kilolo District Council	Ng'ingula Dispensary	2017	dispensary	public	yes	no	yes	partial	yes	yes	partial	no	no	yes	yes	no	partial	yes	no	yes	rural	2	1	50	no
Iringa Region	Kilolo District Council	Ngongwa Dispensary	2017	dispensary	public	yes	yes	yes	partial	yes	yes	partial	no	no	no	yes	no	partial	yes	yes	yes	rural	3	1	70	no
Iringa Region	Kilolo District Council	Pomerin Dispensary	2017	dispensary	private	yes	no	no	partial	partial	yes	partial	no	no	no	partial	no	partial	yes	no	no	rural	1	1	30	no
Iringa Region	Kilolo District Council	Ruaha Mbuyuni Dispensary	2017	dispensary	private	yes	yes	yes	yes	yes	yes	no	yes	yes	no	yes	no	yes	yes	yes	yes	rural	4	0	80	yes
Iringa Region	Kilolo District Council	Sirajuddin Dispensary	2017	dispensary	private	no	no	na	na	no	no	no	no	no	no	no	no	no	no	no	no	rural	0	0	0	no
Iringa Region	Kilolo District Council	Torina Dispensary	2017	dispensary	private	yes	no	na	na	partial	partial	partial	no	no	no	partial	no	no	yes	no	no	rural	1	0	20	no
Iringa Region	Kilolo District Council	Ukumbi Dispensary	2017	dispensary	public	yes	yes	yes	yes	yes	yes	no	yes	no	no	yes	no	yes	yes	yes	yes	rural	4	0	80	yes
Iringa Region	Kilolo District Council	Ukwega Dispensary	2017	dispensary	public	yes	yes	yes	yes	yes	no	partial	no	no	yes	yes	no	yes	yes	yes	yes	rural	4	0	80	yes
Iringa Region	Kilolo District Council	Utengule Dispensary	2017	dispensary	public	yes	no	no	no	yes	yes	no	no	no	no	yes	no	no	yes	no	no	rural	1	0	20	no
Iringa Region	Mafinga Town Council	Itimbo Dispensary	2017	dispensary	public	yes	yes	yes	partial	yes	yes	yes	yes	yes	no	yes	no	partial	yes	yes	yes	urban	3	1	70	no
Iringa Region	Mafinga Town Council	J.K.T Mafinga Health Center	2017	health_centre	public	no	no	no	no	no	no	no	no	no	no	no	no	no	no	no	no	urban	0	0	0	no
Iringa Region	Mafinga Town Council	Kikombo-Maduma Dispensary	2017	dispensary	public	no	no	yes	partial	yes	yes	partial	no	no	yes	yes	no	partial	no	no	yes	urban	1	1	30	no
Iringa Region	Mafinga Town Council	Kinyanambo Health Center	2017	health_centre	private	no	no	na	na	no	no	no	no	no	no	no	no	no	no	no	no	urban	0	0	0	no
Iringa Region	Mafinga Town Council	Matanana Dispensary	2017	dispensary	public	yes	yes	yes	yes	yes	yes	yes	yes	yes	yes	yes	yes	yes	yes	yes	yes	urban	5	0	100	yes
Iringa Region	Mafinga Town Council	Mtula Dispensary	2017	dispensary	public	yes	yes	no	yes	yes	yes	no	no	no	no	yes	no	yes	yes	yes	no	urban	3	0	60	no
Iringa Region	Mafinga Town Council	St. Paul Dispensary	2017	dispensary	private	no	no	no	no	no	no	no	no	no	no	no	no	no	no	no	no	urban	0	0	0	no
Iringa Region	Mafinga Town Council	Wambi Dispensary	2017	dispensary	private	no	no	na	na	no	no	no	no	no	no	no	no	no	no	no	no	urban	0	0	0	no
Iringa Region	Mufindi District Council	Chogo Dispensary	2017	dispensary	public	yes	yes	yes	yes	yes	yes	no	no	no	no	yes	no	yes	yes	yes	yes	rural	4	0	80	yes
Iringa Region	Mufindi District Council	Igowole Dispensary	2017	dispensary	public	yes	yes	yes	yes	yes	yes	yes	yes	yes	yes	yes	yes	yes	yes	yes	yes	rural	5	0	100	yes
Iringa Region	Mufindi District Council	Ihanzuntwa Dispensary	2017	dispensary	public	yes	yes	yes	partial	yes	yes	no	no	no	yes	yes	no	partial	yes	yes	yes	rural	3	1	70	no
Iringa Region	Mufindi District Council	Ihawaga Dispensary	2017	dispensary	public	yes	yes	yes	partial	yes	yes	yes	no	no	no	yes	no	partial	yes	yes	yes	rural	3	1	70	no
Iringa Region	Mufindi District Council	Kibengu Dispensary	2017	dispensary	public	yes	yes	yes	partial	yes	yes	partial	no	no	yes	yes	no	partial	yes	yes	yes	rural	3	1	70	no
Iringa Region	Mufindi District Council	Kilolo Dispensary	2017	dispensary	public	yes	yes	yes	partial	yes	yes	no	yes	yes	yes	yes	no	partial	yes	yes	yes	rural	3	1	70	no
Iringa Region	Mufindi District Council	Kipanga Dispensary	2017	dispensary	public	yes	yes	no	no	yes	yes	yes	yes	yes	yes	yes	yes	no	yes	yes	no	rural	3	0	60	no
Iringa Region	Mufindi District Council	Kwatwanga Dispensary	2017	dispensary	public	yes	no	yes	partial	yes	yes	partial	yes	yes	yes	yes	no	partial	yes	no	yes	rural	2	1	50	no
Iringa Region	Mufindi District Council	Lugoda Hospital at District Level	2017	health_centre	private	no	no	na	na	no	no	no	no	no	no	no	no	no	no	no	no	rural	0	0	0	no
Iringa Region	Mufindi District Council	Mapanda Dispensary	2017	dispensary	public	yes	yes	yes	no	yes	yes	no	yes	yes	no	yes	no	no	yes	yes	yes	rural	3	0	60	no
Iringa Region	Mufindi District Council	Mninga Dispensary	2017	dispensary	public	yes	yes	yes	no	yes	yes	yes	yes	no	yes	yes	no	no	yes	yes	yes	rural	3	0	60	no
Iringa Region	Mufindi District Council	Mufindi Tea Company Dispensary	2017	dispensary	public	yes	yes	na	na	yes	partial	no	yes	yes	yes	yes	no	no	yes	yes	no	rural	2	0	40	no
Iringa Region	Mufindi District Council	Nyakipambo Dispensary	2017	dispensary	public	yes	no	na	na	yes	partial	no	no	no	yes	yes	no	no	yes	no	no	rural	1	0	20	no
Iringa Region	Mufindi District Council	Nyololo Dispensary	2017	dispensary	public	yes	yes	yes	no	yes	yes	yes	yes	yes	yes	yes	yes	no	yes	yes	yes	rural	4	0	80	yes
Iringa Region	Mufindi District Council	Nyololo Health Center	2017	health_centre	private	no	no	na	na	yes	yes	partial	yes	yes	yes	yes	no	no	no	no	no	rural	0	0	0	no
Iringa Region	Mufindi District Council	Sadani Dispensary	2017	dispensary	private	no	no	na	na	yes	no	no	no	no	no	yes	no	no	no	no	no	rural	0	0	0	no
Iringa Region	Mufindi District Council	Sadani Health Center	2017	health_centre	public	yes	yes	yes	no	yes	yes	yes	yes	yes	yes	yes	yes	no	yes	yes	yes	rural	4	0	80	yes
Iringa Region	Mufindi District Council	Ugenza Dispensary	2017	dispensary	public	yes	yes	no	no	yes	yes	no	no	yes	no	yes	no	no	yes	yes	no	rural	2	0	40	no
Iringa Region	Mufindi District Council	Ugesa Dispensary	2017	dispensary	public	yes	yes	no	yes	yes	yes	no	yes	no	yes	yes	no	yes	yes	yes	no	rural	3	0	60	no
Iringa Region	Mufindi District Council	Uhambila Dispensary	2017	dispensary	public	no	no	no	no	partial	partial	no	no	no	no	partial	no	no	no	no	no	rural	0	0	0	no
Geita Region	Bukombe District Council	Bugando Dispensary	2017	dispensary	public	yes	no	yes	no	yes	yes	partial	yes	yes	yes	yes	no	no	yes	no	yes	rural	2	0	40	no
Geita Region	Bukombe District Council	Charles Kulwa Memorial Hospital at District Level	2017	hospital	private	yes	yes	na	na	yes	yes	partial	yes	yes	yes	yes	no	no	yes	yes	no	rural	2	0	40	no
Geita Region	Bukombe District Council	TMRC Lyobahika Dispensary	2017	dispensary	private	no	no	na	na	yes	yes	no	yes	no	no	yes	no	no	no	no	no	rural	0	0	0	no
Geita Region	Bukombe District Council	Wazazi Msonga Dispensary	2017	dispensary	public	no	no	na	na	yes	yes	no	no	no		yes	no	no	no	no	no	rural	0	0	0	no
Geita Region	Nyang'hwale District Council	Kayenze Dispensary	2017	dispensary	public	yes	yes	yes	yes	yes	yes	yes	yes	yes	yes	yes	yes	yes	yes	yes	yes	rural	5	0	100	yes
Geita Region	Nyang'hwale District Council	Kitongo Dispensary	2017	dispensary	public	yes	yes	yes	yes	yes	yes	yes	yes	yes	yes	yes	yes	yes	yes	yes	yes	rural	5	0	100	yes
Geita Region	Nyang'hwale District Council	Nyangalamila Dispensary	2017	dispensary	public	yes	yes	yes	yes	yes	yes	yes	yes	yes	yes	yes	yes	yes	yes	yes	yes	rural	5	0	100	yes
Geita Region	Nyang'hwale District Council	Nyijundu Dispensary	2017	dispensary	public	yes	yes	yes	partial	yes	yes	yes	yes	yes	yes	yes	yes	partial	yes	yes	yes	rural	4	1	90	yes
Geita Region	Nyang'hwale District Council	Nyugwa Dispensary	2017	dispensary	public	yes	yes	yes	yes	yes	yes	yes	no	yes	yes	yes	no	yes	yes	yes	yes	rural	4	0	80	yes
Geita Region	Geita Town council	Bulela Dispensary	2017	dispensary	public	yes	yes	yes	no	yes	yes	no	no	no	no	yes	no	no	yes	yes	yes	urban	3	0	60	no
Geita Region	Geita Town council	Bunegezi Dispensary	2017	dispensary	public	yes	no	yes	partial	partial	partial	no	yes	yes	yes	partial	no	partial	yes	no	yes	urban	2	1	50	no
Geita Region	Geita Town council	Bung'wangoko Dispensary	2017	dispensary	public	yes	yes	yes	yes	yes	yes	no	yes	yes	no	yes	no	yes	yes	yes	yes	urban	4	0	80	yes
Geita Region	Geita Town council	Geita Gold Mine Health Center	2017	health_centre	private												no					urban	0	0	0	no
Geita Region	Geita Town council	Geita Prison Dispensary	2017	dispensary	public	no	no	no	no	yes	yes	no	no	no	no	yes	no	no	no	no	no	urban	0	0	0	no
Geita Region	Geita Town council	Geita TMC Dispensary	2017	dispensary	private	no	no	na	na	partial	partial	partial	no	no	no	partial	no	no	no	no	no	urban	0	0	0	no
Geita Region	Geita Town council	Kasamwa RHC Health Center	2017	dispensary	private												no					urban	0	0	0	no
Geita Region	Geita Town council	Kasamwa SDA Dispensary	2017	dispensary	private	yes	yes	na	na	no	no	no	no	no	no	no	no	no	yes	yes	no	urban	2	0	40	no
Geita Region	Geita Town council	Makoye Hospital at District Level	2017	hospital	private	yes	yes	na	yes	yes	partial	no	yes	yes	yes	yes	no	yes	yes	yes	no	urban	3	0	60	no
Geita Region	Geita Town council	Nyakabale Dispensary	2017	dispensary	public	yes	yes	yes	yes	yes	yes	partial	yes	yes	yes	yes	no	yes	yes	yes	yes	urban	4	0	80	yes
Geita Region	Geita Town council	Nyankumbu Health Center	2017	health_centre	public												no					urban	0	0	0	no
Geita Region	Geita Town council	Sakam Dispensary	2017	dispensary	private	no	no	na	na	no	no	no	no	no	no	no	no	no	no	no	no	urban	0	0	0	no
Geita Region	Geita Town council	Samartan Dispensary	2017	dispensary	private	no	no	na	na	no	no	no	no	no	no	no	no	no	no	no	no	urban	0	0	0	no
Geita Region	Geita Town council	ST. Peter Dispensary	2017	dispensary	private												no					urban	0	0	0	no
Geita Region	Geita Town council	Upendo Health Center	2017	health_centre	private												no					urban	0	0	0	no
Geita Region	Geita Town council	Waja Hospital at District Level	2017	hospital	private												no					urban	0	0	0	no
Geita Region	Geita District Council	Bukoli Health Center	2017	health_centre	public	yes	yes	yes	yes	yes	yes	no	yes	yes	yes	yes	no	yes	yes	yes	yes	rural	4	0	80	yes
Geita Region	Geita District Council	Busanda Dispensary	2017	dispensary	public	yes	yes	no	yes	yes	yes	no	yes	no	yes	yes	no	yes	yes	yes	no	rural	3	0	60	no
Geita Region	Geita District Council	Chibingo Dispensary	2017	dispensary	public	yes	no	no	yes	yes	yes	partial	yes	yes	yes	yes	no	yes	yes	no	no	rural	2	0	40	no
Geita Region	Geita District Council	Chigunga Dispensary	2017	dispensary	public	yes	yes	yes	partial	yes	yes	no	yes	yes	yes	yes	no	partial	yes	yes	yes	rural	3	1	70	no
Geita Region	Geita District Council	Chikobe Health Center	2017	health_centre	public	yes	yes	yes	partial	yes	yes	no	yes	no	yes	yes	no	partial	yes	yes	yes	rural	3	1	70	no
Geita Region	Geita District Council	Fulwe Dispensary	2017	dispensary	public	yes	yes	yes	yes	yes	yes	partial	yes	yes	yes	yes	no	yes	yes	yes	yes	rural	4	0	80	yes
Geita Region	Geita District Council	Ibondo Dispensary	2017	dispensary	public	yes	no	yes	partial	yes	yes	yes	no	no	no	yes	no	partial	yes	no	yes	rural	2	1	50	no
Geita Region	Geita District Council	Kasang'wa Dispensary	2017	dispensary	public	yes	no	yes	partial	yes	yes	partial	yes	yes	yes	yes	no	partial	yes	no	yes	rural	2	1	50	no
Geita Region	Geita District Council	Kashishi Health Center	2017	health_centre	public	yes	yes	yes	partial	yes	yes	no	no	no	no	yes	no	partial	yes	yes	yes	rural	3	1	70	no
Geita Region	Geita District Council	Katoro Health Center	2017	health_centre	public	yes	yes	yes	yes	no	yes	yes	yes	yes	yes	no	no	yes	yes	yes	yes	rural	4	0	80	yes
Geita Region	Geita District Council	Kifufu Dispensary	2017	dispensary	public	yes	yes	yes	no	yes	yes	partial	no	no	yes	yes	no	no	yes	yes	yes	rural	3	0	60	no
Geita Region	Geita District Council	Magereza Butundwe Dispensary	2017	dispensary	public	no	no	no	no	partial	partial	no	no	no	no	partial	no	no	no	no	no	rural	0	0	0	no
Geita Region	Geita District Council	Mharamba Dispensary	2017	dispensary	public	yes	yes	yes	partial	yes	yes	no	no	no	no	yes	no	partial	yes	yes	yes	rural	3	1	70	no
Geita Region	Geita District Council	Mwamitilwa Dispensary	2017	dispensary	public	yes	no	yes	partial	yes	yes	no	no	no	no	yes	no	partial	yes	no	yes	rural	2	1	50	no
Geita Region	Geita District Council	Nyakaduha Dispensary	2017	dispensary	public	yes	no	no	no	yes	yes	no	no	no	no	yes	no	no	yes	no	no	rural	1	0	20	no
Geita Region	Geita District Council	Nyakagwe Dispensary	2017	dispensary	public	yes	yes	yes	no	partial	partial	no	yes	yes	yes	partial	no	no	yes	yes	yes	rural	3	0	60	no
Geita Region	Geita District Council	Nyamwilolelwa Dispensary	2017	dispensary	public	yes	yes	yes	partial	no	no	no	no	no	no	no	no	partial	yes	yes	yes	rural	3	1	70	no
Geita Region	Geita District Council	Nzera District Hospital	2017	dispensary	public	yes	yes	yes	no	yes	yes	yes	yes	yes	yes	yes	yes	no	yes	yes	yes	rural	4	0	80	yes
Geita Region	Geita District Council	Senga Dispensary	2017	dispensary	public	yes	no	yes	yes	yes	yes	yes	yes	yes	yes	yes	yes	yes	yes	no	yes	rural	4	0	80	yes
Geita Region	Geita District Council	TMRC Katoro Dispensary	2017	dispensary	private	no	no	na	na	partial	no	no	no	no	no	partial	no	no	no	no	no	rural	0	0	0	no
Geita Region	Chato District Council	BAKWATA SHAMSIYA Dispensary	2017	dispensary	private	no	yes	na	na	yes	yes	partial	no	no	no	yes	no	no	no	yes	no	rural	1	0	20	no
Geita Region	Chato District Council	Busaka Dispensary	2017	dispensary	public	yes	yes	yes	yes	yes	yes	yes	yes	yes	yes	yes	yes	yes	yes	yes	yes	rural	5	0	100	yes
Geita Region	Chato District Council	Buseresere Dispensary	2017	dispensary	public	yes	yes	yes	partial	yes	yes	partial	yes	yes	yes	yes	no	partial	yes	yes	yes	rural	3	1	70	no
Geita Region	Chato District Council	Butarama Health Center	2017	dispensary	public	yes	yes	yes	yes	yes	yes	no	yes	yes	yes	yes	no	yes	yes	yes	yes	rural	4	0	80	yes
Geita Region	Chato District Council	Butengorumasa Dispensary	2017	dispensary	public	yes	yes	yes	partial	yes	yes	partial	yes	yes	yes	yes	no	partial	yes	yes	yes	rural	3	1	70	no
Geita Region	Chato District Council	Buziku Dispensary	2017	dispensary	public	yes	yes	yes	no	yes	yes	yes	yes	yes	yes	yes	yes	no	yes	yes	yes	rural	4	0	80	yes
Geita Region	Chato District Council	Buzirayombo Dispensary	2017	dispensary	public	yes	yes	yes	partial	yes	yes	yes	no	no	no	yes	no	partial	yes	yes	yes	rural	3	1	70	no
Geita Region	Chato District Council	Bwanga Health Center	2017	health_centre	public	yes	yes	yes	partial	yes	yes	partial	yes	yes	yes	yes	no	partial	yes	yes	yes	rural	3	1	70	no
Geita Region	Chato District Council	Chato District Hospital	2017	hospital	public	yes	no	yes	yes	yes	yes	partial	yes	no	no	yes	no	yes	yes	no	yes	rural	3	0	60	no
Geita Region	Chato District Council	Ichwankima Dispensary	2017	dispensary	public	yes	yes	yes	partial	yes	yes	partial	yes	yes	yes	yes	no	partial	yes	yes	yes	rural	3	1	70	no
Geita Region	Chato District Council	Ihanga Dispensary	2017	dispensary	public	yes	yes	yes	partial	yes	yes	no	no	no	no	yes	no	partial	yes	yes	yes	rural	3	1	70	no
Geita Region	Chato District Council	ILemela Dispensary	2017	dispensary	public	yes	yes	yes	yes	yes	yes	yes	yes	yes	yes	yes	yes	yes	yes	yes	yes	rural	5	0	100	yes
Geita Region	Chato District Council	Kachwamba Health Center	2017	health_centre	public	yes	yes	yes	yes	yes	yes	yes	yes	yes	no	yes	no	yes	yes	yes	yes	rural	4	0	80	yes
Geita Region	Chato District Council	Kasenga Dispensary	2017	dispensary	public	yes	yes	yes	yes	yes	yes	partial	yes	no	yes	yes	no	yes	yes	yes	yes	rural	4	0	80	yes
Geita Region	Chato District Council	Katende Dispensary	2017	dispensary	public	yes	yes	yes	partial	yes	yes	yes	yes	yes	no	yes	no	partial	yes	yes	yes	rural	3	1	70	no
Geita Region	Chato District Council	Katete Dispensary	2017	dispensary	public	yes	yes	yes	yes	yes	yes	yes	yes	yes	no	yes	no	yes	yes	yes	yes	rural	4	0	80	yes
Geita Region	Chato District Council	Kibumba Dispensary	2017	dispensary	public	yes	yes	yes	yes	yes	yes	yes	yes	yes	yes	yes	yes	yes	yes	yes	yes	rural	5	0	100	yes
Geita Region	Chato District Council	Kigongo Dispensary	2017	dispensary	public	yes	yes	yes	yes	yes	yes	yes	yes	yes	yes	yes	yes	yes	yes	yes	yes	rural	5	0	100	yes
Geita Region	Chato District Council	Kinsabe Dispensary	2017	dispensary	public	yes	yes	yes	partial	yes	yes	no	yes	no	yes	yes	no	partial	yes	yes	yes	rural	3	1	70	no
Geita Region	Chato District Council	KMT Buziku Dispensary	2017	dispensary	private	no	no	na	na	no	yes	yes	yes	yes	yes	no	no	no	no	no	no	rural	0	0	0	no
Geita Region	Chato District Council	KMT- Mganza Dispensary	2017	dispensary	private	no	yes	yes	yes	yes	yes	yes	yes	yes	no	yes	no	yes	no	yes	yes	rural	3	0	60	no
Geita Region	Chato District Council	Mkulima Dispensary	2017	dispensary	private	yes	yes	yes	na	yes	yes	yes	yes	yes	no	yes	no	no	yes	yes	yes	rural	3	0	60	no
Geita Region	Chato District Council	Mkungo Dispensary	2017	dispensary	public	yes	yes	yes	yes	yes	yes	yes	yes	yes	yes	yes	yes	yes	yes	yes	yes	rural	5	0	100	yes
Geita Region	Chato District Council	Mutundu Dispensary	2017	dispensary	public	yes	yes	yes	yes	yes	yes	yes	yes	yes	yes	yes	yes	yes	yes	yes	yes	rural	5	0	100	yes
Geita Region	Chato District Council	Muungano Health Center	2017	health_centre	private	no	no	na	na	yes	yes	yes	yes	yes	no	yes	no	no	no	no	no	rural	0	0	0	no
Geita Region	Chato District Council	Nyabilezi Dispensary	2017	dispensary	public	yes	yes	yes	yes	yes	yes	yes	yes	yes	yes	yes	yes	yes	yes	yes	yes	rural	5	0	100	yes
Geita Region	Chato District Council	Nyabugera Dispensary	2017	dispensary	private	yes	yes	na	na	yes	yes	yes	yes	yes	yes	yes	yes	no	yes	yes	no	rural	3	0	60	no
Geita Region	Chato District Council	Nyambiti Dispensary	2017	dispensary	public	yes	yes	yes	no	yes	yes	yes	no	yes	yes	yes	no	no	yes	yes	yes	rural	3	0	60	no
Geita Region	Chato District Council	Nyantimba Dispensary	2017	dispensary	public	yes	yes	yes	partial	yes	yes	no	yes	no	yes	yes	no	partial	yes	yes	yes	rural	3	1	70	no
Geita Region	Chato District Council	Urafiki Prinmat Dispensary	2017	dispensary	private	yes	no	na	na	no	no	no	no	no	no	no	no	no	yes	no	no	rural	1	0	20	no
Kagera Region	Biharamulo District Council	23kj Dispensary	2017	dispensary	public	no	no	no	no	no	no	no	no	no	no	no	no	no	no	no	no	rural	0	0	0	no
Kagera Region	Biharamulo District Council	Kalenge Health Center	2017	health_centre	public	yes	yes	yes	partial	yes	yes	yes	yes	yes	yes	yes	yes	partial	yes	yes	yes	rural	4	1	90	yes
Kagera Region	Biharamulo District Council	Kaniha Dispensary	2017	dispensary	public	yes	yes	yes	partial	yes	yes	partial	yes	yes	no	yes	no	partial	yes	yes	yes	rural	3	1	70	no
Kagera Region	Biharamulo District Council	Kasozibakaya Dispensary	2017	dispensary	public	yes	yes	yes	partial	yes	yes	partial	yes	yes	yes	yes	no	partial	yes	yes	yes	rural	3	1	70	no
Kagera Region	Biharamulo District Council	Katahoka Dispensary	2017	dispensary	public	yes	no	yes	yes	yes	yes	partial	no	no	no	yes	no	yes	yes	no	yes	rural	3	0	60	no
Kagera Region	Biharamulo District Council	Katoke Dispensary	2017	dispensary	public	yes	yes	yes	partial	yes	yes	partial	yes	yes	yes	yes	no	partial	yes	yes	yes	rural	3	1	70	no
Kagera Region	Biharamulo District Council	Kikomakoma Dispensary	2017	dispensary	public	yes	no	no	yes	yes	yes	yes	no	no	yes	yes	no	yes	yes	no	no	rural	2	0	40	no
Kagera Region	Biharamulo District Council	Lusahunga Dispensary	2017	dispensary	public	yes	yes	yes	yes	yes	yes	partial	yes	yes	yes	yes	no	yes	yes	yes	yes	rural	4	0	80	yes
Kagera Region	Biharamulo District Council	Mavota Dispensary	2017	dispensary	public	yes	yes	yes	no	yes	yes	yes	yes	yes	yes	yes	yes	no	yes	yes	yes	rural	4	0	80	yes
Kagera Region	Biharamulo District Council	Mbindi Dispensary	2017	dispensary	public	yes	yes	partial	yes	yes	partial	yes	yes	yes	yes	yes	no	yes	yes	yes	partial	rural	3	1	70	no
Kagera Region	Biharamulo District Council	Mkunkwa Dispensary	2017	dispensary	private	yes	yes	yes	partial	yes	yes	no	no	no	no	yes	no	partial	yes	yes	yes	rural	3	1	70	no
Kagera Region	Biharamulo District Council	Nyabusozi Health Center	2017	health_centre	public	yes	yes	no	no	yes	yes	partial	yes	yes	no	yes	no	no	yes	yes	no	rural	2	0	40	no
Kagera Region	Biharamulo District Council	Nyakahura Health Center	2017	health_centre	public	partial	yes	yes	yes	yes	yes	yes	yes	yes	yes	yes	yes	yes	partial	yes	yes	rural	4	1	90	yes
Kagera Region	Biharamulo District Council	Nyamahanga Dispensary	2017	dispensary	private	yes	yes	partial	partial	no	no	no	no	no	no	no	no	partial	yes	yes	partial	rural	2	2	60	no
Kagera Region	Biharamulo District Council	Nyambale Dispensary	2017	dispensary	public	yes	yes	partial	yes	yes	partial	yes	yes	yes	yes	yes	no	yes	yes	yes	partial	rural	3	1	70	no
Kagera Region	Biharamulo District Council	Nyamigogo Dispensary	2017	dispensary	public	yes	yes	yes	partial	yes	yes	partial	no	no	yes	yes	no	partial	yes	yes	yes	rural	3	1	70	no
Kagera Region	Biharamulo District Council	Ruganzu Dispensary	2017	dispensary	public	yes	yes	yes	partial	yes	yes	partial	yes	yes	yes	yes	no	partial	yes	yes	yes	rural	3	1	70	no
Kagera Region	Biharamulo District Council	Runazi Dispensary	2017	dispensary	public	yes	yes	yes	partial	yes	no	partial	yes	no	yes	yes	no	partial	yes	yes	yes	rural	3	1	70	no
Kagera Region	Biharamulo District Council	St.Clara Dispensary	2017	dispensary	private	no	no	yes	yes	yes	yes	yes	yes	yes	yes	yes	yes	yes	no	no	yes	rural	3	0	60	no
Kagera Region	Biharamulo District Council	Tumaini Dispensary	2017	dispensary	private	no	no	na	na	no	no	no	no	no	no	no	no	no	no	no	no	rural	0	0	0	no
Kagera Region	Bukoba District Council	Bujugo Dispensary	2017	dispensary	public	no	no	yes	partial	yes	yes	partial	no	no	no	yes	no	partial	no	no	yes	rural	1	1	30	no
Kagera Region	Bukoba District Council	Bulila Dispensary	2017	dispensary	private	no	no	na	na	partial	no	yes	no	no	no	partial	no	no	no	no	no	rural	0	0	0	no
Kagera Region	Bukoba District Council	Bulinda Dispensary	2017	dispensary	public	no	no	yes	yes	yes	yes	no	no	no	no	yes	no	yes	no	no	yes	rural	2	0	40	no
Kagera Region	Bukoba District Council	Bushasha Dispensary	2017	dispensary	public	no	yes	yes	partial	yes	yes	partial	yes	yes	no	yes	no	partial	no	yes	yes	rural	2	1	50	no
Kagera Region	Bukoba District Council	Butainamwa Dispensary	2017	dispensary	private	yes	yes	no	na	yes	no	no	yes	no	no	yes	no	no	yes	yes	no	rural	2	0	40	no
Kagera Region	Bukoba District Council	Butulage Dispensary	2017	dispensary	public	yes	yes	yes	yes	yes	yes	no	yes	yes	yes	yes	no	yes	yes	yes	yes	rural	4	0	80	yes
Kagera Region	Bukoba District Council	Buzi Dispensary	2017	dispensary	public	yes	yes	yes	partial	yes	yes	no	yes	no	no	yes	no	partial	yes	yes	yes	rural	3	1	70	no
Kagera Region	Bukoba District Council	Bwizanduru Dispensary	2017	dispensary	public	yes	yes	yes	yes	yes	yes	yes	yes	yes	yes	yes	yes	yes	yes	yes	yes	rural	5	0	100	yes
Kagera Region	Bukoba District Council	Ibosa Dispensary	2017	dispensary	public	yes	yes	yes	yes	yes	yes	no	yes	yes	no	yes	no	yes	yes	yes	yes	rural	4	0	80	yes
Kagera Region	Bukoba District Council	Ibwera Dispensary	2017	dispensary	public	no	yes	yes	yes	yes	yes	partial	no	no	no	yes	no	yes	no	yes	yes	rural	3	0	60	no
Kagera Region	Bukoba District Council	Ikunyu Dispensary	2017	dispensary	public	yes	yes	no	partial	yes	yes	no	yes	yes	no	yes	no	partial	yes	yes	no	rural	2	1	50	no
Kagera Region	Bukoba District Council	Izimbya Council Designated Hospital	2017	hospital	private	yes	yes	yes	yes	yes	yes	yes	no	no	no	yes	no	yes	yes	yes	yes	rural	4	0	80	yes
Kagera Region	Bukoba District Council	Kaagya Dispensary	2017	dispensary	public	yes	yes	yes	yes	yes	no	no	yes	yes	yes	yes	no	yes	yes	yes	yes	rural	4	0	80	yes
Kagera Region	Bukoba District Council	Kabale Dispensary	2017	dispensary	public												no					rural	0	0	0	no
Kagera Region	Bukoba District Council	Kaibanja Dispensary	2017	dispensary	public	yes	yes	yes	yes	yes	partial	partial	yes	yes	yes	yes	no	yes	yes	yes	yes	rural	4	0	80	yes
Kagera Region	Bukoba District Council	Kalema Dispensary	2017	dispensary	public	no	no	yes	partial	yes	yes	partial	no	no	no	yes	no	partial	no	no	yes	rural	1	1	30	no
Kagera Region	Bukoba District Council	Kanazi Health Center	2017	health_centre	public	yes	yes	yes	partial	yes	partial	no	no	yes	yes	yes	no	partial	yes	yes	yes	rural	3	1	70	no
Kagera Region	Bukoba District Council	Kashozi Health Center	2017	health_centre	private	yes	yes	na	na	yes	no	no	no	no	no	yes	no	no	yes	yes	no	rural	2	0	40	no
Kagera Region	Bukoba District Council	Katare Dispensary	2017	dispensary	public	yes	yes	yes	yes	yes	yes	no	yes	yes	no	yes	no	yes	yes	yes	yes	rural	4	0	80	yes
Kagera Region	Bukoba District Council	Katoma Dispensary	2017	dispensary	public	yes	yes	yes	yes	yes	partial	no	yes	yes	no	yes	no	yes	yes	yes	yes	rural	4	0	80	yes
Kagera Region	Bukoba District Council	Katoro Health Center	2017	health_centre	public	yes	yes	yes	partial	no	yes	no	yes	yes	yes	no	no	partial	yes	yes	yes	rural	3	1	70	no
Kagera Region	Bukoba District Council	Kibirizi Dispensary	2017	dispensary	public	yes	no	yes	yes	yes	yes	no	yes	no	yes	yes	no	yes	yes	no	yes	rural	3	0	60	no
Kagera Region	Bukoba District Council	Kihumulo Dispensary	2017	dispensary	public	yes	yes	no	yes	yes	partial	no	no	no	yes	yes	no	yes	yes	yes	no	rural	3	0	60	no
Kagera Region	Bukoba District Council	Kikomelo Dispensary	2017	dispensary	public	yes	yes	yes	yes	yes	yes	yes	no	no	no	yes	no	yes	yes	yes	yes	rural	4	0	80	yes
Kagera Region	Bukoba District Council	Kishanje Health Center	2017	health_centre	public	yes	no	yes	yes	yes	yes	no	yes	no	no	yes	no	yes	yes	no	yes	rural	3	0	60	no
Kagera Region	Bukoba District Council	Kishogo Dispensary	2017	dispensary	public	yes	yes	yes	no	yes	yes	partial	no	no	no	yes	no	no	yes	yes	yes	rural	3	0	60	no
Kagera Region	Bukoba District Council	Kyamalange Dispensary	2017	dispensary	public	yes	yes	yes	partial	yes	yes	no	yes	no	no	yes	no	partial	yes	yes	yes	rural	3	1	70	no
Kagera Region	Bukoba District Council	Kyamulaile Dispensary	2017	dispensary	public	yes	no	yes	yes	yes	no	no	no	no	no	yes	no	yes	yes	no	yes	rural	3	0	60	no
Kagera Region	Bukoba District Council	Maruku Dispensary	2017	dispensary	public	yes	yes	yes	partial	yes	yes	no	no	no	no	yes	no	partial	yes	yes	yes	rural	3	1	70	no
Kagera Region	Bukoba District Council	Mashule Dispensary	2017	dispensary	private	no	no	yes	yes	yes	yes	no	no	no	no	yes	no	yes	no	no	yes	rural	2	0	40	no
Kagera Region	Bukoba District Council	Mikoni Dispensary	2017	dispensary	public												no					rural	0	0	0	no
Kagera Region	Bukoba District Council	Mwemage health center Health Center	2017	health_centre	private	no	no	na	na	yes	partial	no	no	no	no	yes	no	no	no	no	no	rural	0	0	0	no
Kagera Region	Bukoba District Council	Nsheshe Dispensary	2017	dispensary	public	yes	yes	yes	partial	yes	yes	no	yes	yes	yes	yes	no	partial	yes	yes	yes	rural	3	1	70	no
Kagera Region	Bukoba District Council	Ntoma Dispensary	2017	dispensary	private	no	no	na	na	partial	no	no	no	no	no	partial	no	no	no	no	no	rural	0	0	0	no
Kagera Region	Bukoba District Council	Nyakabanga Dispensary	2017	dispensary	public	yes	yes	yes	yes	yes	yes	partial	yes	yes	no	yes	no	yes	yes	yes	yes	rural	4	0	80	yes
Kagera Region	Bukoba District Council	Nyakibimbili Dispensary	2017	dispensary	public	yes	yes	yes	yes	yes	yes	yes	yes	yes	yes	yes	yes	yes	yes	yes	yes	rural	5	0	100	yes
Kagera Region	Bukoba District Council	Omubweya Dispensary	2017	dispensary	public	no	no	yes	yes	yes	partial	partial	no	no	no	yes	no	yes	no	no	yes	rural	2	0	40	no
Kagera Region	Bukoba District Council	Rubale Health Center	2017	health_centre	public	yes	no	yes	yes	yes	yes	no	no	no	yes	yes	no	yes	yes	no	yes	rural	3	0	60	no
Kagera Region	Bukoba District Council	Rugaze Dispensary	2017	dispensary	public	yes	yes	yes	yes	yes	yes	yes	yes	yes	no	yes	no	yes	yes	yes	yes	rural	4	0	80	yes
Kagera Region	Bukoba District Council	Ruhunga Dispensary	2017	dispensary	public	yes	yes	yes	partial	yes	yes	no	no	no	no	yes	no	partial	yes	yes	yes	rural	3	1	70	no
Kagera Region	Bukoba District Council	Rwamulumba Dispensary	2017	dispensary	public	yes	yes	yes	yes	yes	yes	no	yes	yes	yes	yes	no	yes	yes	yes	yes	rural	4	0	80	yes
Kagera Region	Bukoba Municipal Council	Buhembe Dispensary	2017	dispensary	public	yes	yes	yes	yes	partial	yes	partial	yes	yes	yes	partial	no	yes	yes	yes	yes	urban	4	0	80	yes
Kagera Region	Bukoba Municipal Council	Bukoba Town Health Center	2017	health_centre	private	yes	yes	na	na	yes	yes	yes	yes	yes	yes	yes	yes	no	yes	yes	no	urban	3	0	60	no
Kagera Region	Bukoba Municipal Council	Buyekera Policeline Dispensary	2017	dispensary	public	yes	yes	yes	yes	partial	yes	no	no	no	yes	partial	no	yes	yes	yes	yes	urban	4	0	80	yes
Kagera Region	Bukoba Municipal Council	COSAD Dispensary	2017	dispensary	private				yes								no	yes				urban	1	0	20	no
Kagera Region	Bukoba Municipal Council	FFU Nshambya Dispensary	2017	dispensary	public				no								no	no				urban	0	0	0	no
Kagera Region	Bukoba Municipal Council	Kashai Dispensary	2017	dispensary	public	yes	yes	yes	yes	yes	yes	no	yes	yes	yes	yes	no	yes	yes	yes	yes	urban	4	0	80	yes
Kagera Region	Bukoba Municipal Council	Nshambya Dispensary	2017	dispensary	public	no	no	no	yes	yes	yes	partial	yes	no	no	yes	no	yes	no	no	no	urban	1	0	20	no
Kagera Region	Bukoba Municipal Council	Rwamishenye Health Center	2017	health_centre	public	yes	yes	yes	partial	yes	yes	partial	no	no	no	yes	no	partial	yes	yes	yes	urban	3	1	70	no
Kagera Region	Bukoba Municipal Council	St. John Dispensary	2017	dispensary	private	no	no	na	na	no	no	no	no	no	no	no	no	no	no	no	no	urban	0	0	0	no
Kagera Region	Karagwe District Council	Buhamira Dispensary	2017	dispensary	public	yes	yes	yes	yes	yes	yes	yes	yes	yes	yes	yes	yes	yes	yes	yes	yes	rural	5	0	100	yes
Kagera Region	Karagwe District Council	Bujuruga Dispensary	2017	dispensary	public	yes	no	yes	yes	yes	yes	partial	yes	yes	no	yes	no	yes	yes	no	yes	rural	3	0	60	no
Kagera Region	Karagwe District Council	Bukangara Dispensary	2017	dispensary	public	yes	yes	yes	partial	yes	yes	yes	no	no	no	yes	no	partial	yes	yes	yes	rural	3	1	70	no
Kagera Region	Karagwe District Council	Bweranyange Dispensary	2017	dispensary	public	no	no	no	no	yes	yes	no	no	no	no	yes	no	no	no	no	no	rural	0	0	0	no
Kagera Region	Karagwe District Council	Chamchuzi Dispensary	2017	dispensary	public	yes	yes	yes	yes	yes	yes	no	yes	yes	yes	yes	no	yes	yes	yes	yes	rural	4	0	80	yes
Kagera Region	Karagwe District Council	Chanika Dispensary	2017	dispensary	public	yes	yes	yes	partial	yes	yes	no	no	no	yes	yes	no	partial	yes	yes	yes	rural	3	1	70	no
Kagera Region	Karagwe District Council	Chonyonyo Dispensary	2017	dispensary	public	yes	yes	yes	yes	yes	yes	yes	yes	yes	yes	yes	yes	yes	yes	yes	yes	rural	5	0	100	yes
Kagera Region	Karagwe District Council	Eden Dispensary	2017	dispensary	public	no	no	na	na	no	no	no	no	no	no	no	no	no	no	no	no	rural	0	0	0	no
Kagera Region	Karagwe District Council	Family Dispensary	2017	dispensary	public	no	no	na	na	yes	yes	no	yes	no	yes	yes	no	no	no	no	no	rural	0	0	0	no
Kagera Region	Karagwe District Council	Ihembe Dispensary	2017	dispensary	public	yes	no	yes	yes	yes	yes	yes	no	no	no	yes	no	yes	yes	no	yes	rural	3	0	60	no
Kagera Region	Karagwe District Council	Kahanga Dispensary	2017	dispensary	public	yes	no	yes	yes	yes	yes	no	yes	no	no	yes	no	yes	yes	no	yes	rural	3	0	60	no
Kagera Region	Karagwe District Council	Kakiro Dispensary	2017	dispensary	public	yes	no	yes	no	yes	yes	yes	yes	yes	yes	yes	yes	no	yes	no	yes	rural	3	0	60	no
Kagera Region	Karagwe District Council	Kakuraijo Dispensary	2017	dispensary	public	yes	yes	yes	partial	yes	yes	no	no	no	yes	yes	no	partial	yes	yes	yes	rural	3	1	70	no
Kagera Region	Karagwe District Council	Kanoni Dispensary	2017	dispensary	public	yes	yes	yes	partial	yes	no	yes	no	yes	no	yes	no	partial	yes	yes	yes	rural	3	1	70	no
Kagera Region	Karagwe District Council	Katwe Dispensary	2017	dispensary	public	yes	no	yes	yes	yes	yes	yes	no	yes	yes	yes	no	yes	yes	no	yes	rural	3	0	60	no
Kagera Region	Karagwe District Council	Kayanga Prison Dispensary	2017	dispensary	public	no	no	no	no	no	no	no	no	no	no	no	no	no	no	no	no	rural	0	0	0	no
Kagera Region	Karagwe District Council	Kibogoizi Dispensary	2017	dispensary	public	yes	yes	yes	partial	yes	yes	partial	no	no	no	yes	no	partial	yes	yes	yes	rural	3	1	70	no
Kagera Region	Karagwe District Council	Kibwera Dispensary	2017	dispensary	public	yes	yes	yes	partial	yes	yes	partial	no	no	no	yes	no	partial	yes	yes	yes	rural	3	1	70	no
Kagera Region	Karagwe District Council	Kigarama Dispensary	2017	dispensary	public	yes	no	yes	yes	yes	yes	partial	no	no	no	yes	no	yes	yes	no	yes	rural	3	0	60	no
Kagera Region	Karagwe District Council	Kijumbura Dispensary	2017	dispensary	public	no	yes	yes	yes	yes	yes	no	yes	yes	no	yes	no	yes	no	yes	yes	rural	3	0	60	no
Kagera Region	Karagwe District Council	Nyaishozi Dispensary	2017	dispensary	public	yes	yes	yes	yes	partial	yes	yes	no	no	yes	partial	no	yes	yes	yes	yes	rural	4	0	80	yes
Kagera Region	Karagwe District Council	Nyakabanga Dispensary	2017	dispensary	public	no	no	no	partial	partial	yes	no	no	no	no	partial	no	partial	no	no	no	rural	0	1	10	no
Kagera Region	Karagwe District Council	Nyakahanga Council Designated Hospital	2017	dispensary	private	yes	yes	na	yes	yes	yes	yes	yes	yes	yes	yes	yes	yes	yes	yes	no	rural	4	0	80	yes
Kagera Region	Karagwe District Council	Nyakaiga Hospital at District Level	2017	hospital	private	yes	yes	yes	yes	yes	no	yes	yes	yes	yes	yes	no	yes	yes	yes	yes	rural	4	0	80	yes
Kagera Region	Karagwe District Council	Omurusimbi Dispensary	2017	dispensary	public	yes	no	yes	yes	yes	yes	partial	no	no	no	yes	no	yes	yes	no	yes	rural	3	0	60	no
Kagera Region	Karagwe District Council	Rugu Dispensary	2017	dispensary	public	yes	yes	yes	yes	yes	yes	yes	no	no	yes	yes	no	yes	yes	yes	yes	rural	4	0	80	yes
Kagera Region	Karagwe District Council	Ruhita Dispensary	2017	dispensary	public	yes	yes	yes	yes	no	no	no	no	no	no	no	no	yes	yes	yes	yes	rural	4	0	80	yes
Kagera Region	Karagwe District Council	Rwambaizi Health Center	2017	dispensary	public	no	na	na	no	no	no	no	no	no	no	no	no	no	no	no	no	rural	0	0	0	no
Kagera Region	Karagwe District Council	St. Longinus Dispensary	2017	dispensary	private	yes	no	na	na	yes	yes	yes	yes	yes	no	yes	no	no	yes	no	no	rural	1	0	20	no
Kagera Region	Kyerwa District Council	Bugara Dispensary	2017	dispensary	public	yes	yes	yes	partial	yes	yes	yes	yes	yes	yes	yes	yes	partial	yes	yes	yes	rural	4	1	90	yes
Kagera Region	Kyerwa District Council	Businde Dispensary	2017	dispensary	private	yes	yes	na	na	partial	yes	no	no	no	no	partial	no	no	yes	yes	no	rural	2	0	40	no
Kagera Region	Kyerwa District Council	Ibamba Dispensary	2017	dispensary	private	yes	yes	na	na	yes	yes	yes	yes	yes	yes	yes	yes	no	yes	yes	no	rural	3	0	60	no
Kagera Region	Kyerwa District Council	Kagenyi Dispensary	2017	dispensary	public	yes	yes	yes	yes	yes	yes	yes	yes	yes	yes	yes	yes	yes	yes	yes	yes	rural	5	0	100	yes
Kagera Region	Kyerwa District Council	Kaisho Dispensary	2017	dispensary	public	yes	yes	no	partial	no	yes	no	yes	yes	yes	no	no	partial	yes	yes	no	rural	2	1	50	no
Kagera Region	Kyerwa District Council	Kakanja Dispensary	2017	dispensary	public	yes	yes	yes	yes	yes	yes	yes	no	no	no	yes	no	yes	yes	yes	yes	rural	4	0	80	yes
Kagera Region	Kyerwa District Council	Kamuli Health Center	2017	health_centre	public	yes	yes	yes	partial	yes	yes	yes	yes	yes	yes	yes	yes	partial	yes	yes	yes	rural	4	1	90	yes
Kagera Region	Kyerwa District Council	Karongo Dispensary	2017	dispensary	public	yes	yes	yes	yes	yes	yes	yes	yes	yes	yes	yes	yes	yes	yes	yes	yes	rural	5	0	100	yes
Kagera Region	Kyerwa District Council	Kibare Dispensary	2017	dispensary	public	yes	no	yes	yes	yes	yes	no	yes	yes	no	yes	no	yes	yes	no	yes	rural	3	0	60	no
Kagera Region	Kyerwa District Council	Kibimba Dispensary	2017	dispensary	public	yes	no	yes	yes	yes	yes	partial	no	no	no	yes	no	yes	yes	no	yes	rural	3	0	60	no
Kagera Region	Kyerwa District Council	Kibingo Dispensary	2017	dispensary	public	no	yes	yes	yes	yes	yes	partial	yes	no	yes	yes	no	yes	no	yes	yes	rural	3	0	60	no
Kagera Region	Kyerwa District Council	Kigorogoro Dispensary	2017	dispensary	public	yes	yes	yes	partial	yes	yes	yes	yes	yes	yes	yes	yes	partial	yes	yes	yes	rural	4	1	90	yes
Kagera Region	Kyerwa District Council	Kihinda Dispensary	2017	dispensary	public	yes	yes	yes	partial	yes	yes	yes	yes	yes	yes	yes	yes	partial	yes	yes	yes	rural	4	1	90	yes
Kagera Region	Kyerwa District Council	Kikukuru Dispensary	2017	dispensary	public	yes	yes	yes	yes	yes	yes	yes	yes	no	yes	yes	no	yes	yes	yes	yes	rural	4	0	80	yes
Kagera Region	Kyerwa District Council	Kimuli Dispensary	2017	dispensary	public	yes	yes	yes	partial	yes	yes	yes	yes	yes	yes	yes	yes	partial	yes	yes	yes	rural	4	1	90	yes
Kagera Region	Kyerwa District Council	Kitwechenkura Dispensary	2017	dispensary	public	no	no	no	partial	yes	yes	yes	no	no	no	yes	no	partial	no	no	no	rural	0	1	10	no
Kagera Region	Kyerwa District Council	Kyerwa Dispensary	2017	dispensary	public	yes	yes	yes	yes	yes	yes	yes	yes	yes	yes	yes	yes	yes	yes	yes	yes	rural	5	0	100	yes
Kagera Region	Kyerwa District Council	Mabira Dispensary	2017	dispensary	public	yes	yes	yes	partial	yes	yes	yes	no	no	yes	yes	no	partial	yes	yes	yes	rural	3	1	70	no
Kagera Region	Kyerwa District Council	Murongo Health Center	2017	health_centre	public	yes	yes	yes	partial	yes	yes	yes	yes	yes	yes	yes	yes	partial	yes	yes	yes	rural	4	1	90	yes
Kagera Region	Kyerwa District Council	Nkwenda Health Center	2017	health_centre	public	yes	yes	yes	partial	yes	yes	yes	yes	yes	yes	yes	yes	partial	yes	yes	yes	rural	4	1	90	yes
Kagera Region	Kyerwa District Council	Nyakatera Dispensary	2017	dispensary	private	yes	no	na	na	no	no	no	no	no	no	no	no	no	yes	no	no	rural	1	0	20	no
Kagera Region	Kyerwa District Council	Nyakatuntu Dispensary	2017	dispensary	public	yes	yes	yes	yes	yes	yes	yes	yes	yes	yes	yes	yes	yes	yes	yes	yes	rural	5	0	100	yes
Kagera Region	Kyerwa District Council	Nyamiyaga Dispensary	2017	dispensary	public	yes	yes	yes	partial	yes	yes	yes	yes	no	yes	yes	no	partial	yes	yes	yes	rural	3	1	70	no
Kagera Region	Kyerwa District Council	Rugasha Dispensary	2017	dispensary	public	yes	no	yes	partial	yes	yes	partial	yes	yes	no	yes	no	partial	yes	no	yes	rural	2	1	50	no
Kagera Region	Kyerwa District Council	RUHITA Dispensary	2017	dispensary	private	yes	yes	na	na	no	no	no	no	no	no	no	no	no	yes	yes	no	rural	2	0	40	no
Kagera Region	Kyerwa District Council	Rukulaijo Dispensary	2017	dispensary	public	yes	yes	yes	yes	yes	yes	yes	yes	yes	yes	yes	yes	yes	yes	yes	yes	rural	5	0	100	yes
Kagera Region	Kyerwa District Council	Rwabwere Dispensary	2017	dispensary	public	yes	na	yes	partial	yes	yes	yes	yes	yes	yes	yes	yes	partial	yes	no	yes	rural	3	1	70	no
Kagera Region	Kyerwa District Council	Rwele Dispensary	2017	dispensary	public	yes	no	yes	partial	yes	yes	yes	yes	no	no	yes	no	partial	yes	no	yes	rural	2	1	50	no
Kagera Region	Kyerwa District Council	Rwenkende Dispensary	2017	dispensary	public	yes	yes	yes	yes	yes	yes	no	no	no	no	yes	no	yes	yes	yes	yes	rural	4	0	80	yes
Kagera Region	Kyerwa District Council	Songambele Dispensary	2017	dispensary	public	yes	yes	yes	partial	yes	yes	yes	yes	yes	yes	yes	yes	partial	yes	yes	yes	rural	4	1	90	yes
Kagera Region	Kyerwa District Council	St. Mary's Isingiro Hospital at District Level	2017	hospital	private	no	no	na	yes	yes	no	yes	yes	yes	yes	yes	no	yes	no	no	no	rural	1	0	20	no
Kagera Region	Kyerwa District Council	St. Thomas Dispensary	2017	dispensary	private	no	no	na	na	no	no	no	no	no	no	no	no	no	no	no	no	rural	0	0	0	no
Kagera Region	Missenyi District Council	Bubale Dispensary	2017	dispensary	public	no	no	no	partial	yes	yes	no	no	yes	yes	yes	no	partial	no	no	no	rural	0	1	10	no
Kagera Region	Missenyi District Council	Buchurago Dispensary	2017	dispensary	public	yes	yes	yes	partial	yes	yes	no	yes	yes	yes	yes	no	partial	yes	yes	yes	rural	3	1	70	no
Kagera Region	Missenyi District Council	Bugandika Dispensary	2017	dispensary	public	yes	yes	yes	yes	yes	yes	partial	yes	yes	no	yes	no	yes	yes	yes	yes	rural	4	0	80	yes
Kagera Region	Missenyi District Council	Bugango Dispensary	2017	dispensary	private	no	no	na	na	partial	yes	no	no	no	no	partial	no	no	no	no	no	rural	0	0	0	no
Kagera Region	Missenyi District Council	Bugorora Dispensary	2017	dispensary	public	yes	no	no	partial	yes	yes	yes	no	no	no	yes	no	partial	yes	no	no	rural	1	1	30	no
Kagera Region	Missenyi District Council	Bukwali Dispensary	2017	dispensary	private	no	no	na	na	yes	yes	no	no	no	no	yes	no	no	no	no	no	rural	0	0	0	no
Kagera Region	Missenyi District Council	Bulembo Dispensary	2017	dispensary	public	yes	yes	yes	partial	yes	yes	yes	yes	yes	yes	yes	yes	partial	yes	yes	yes	rural	4	1	90	yes
Kagera Region	Missenyi District Council	Bunazi Health Center	2017	health_centre	public	yes	no	yes	partial	yes	no	yes	yes	yes	yes	yes	no	partial	yes	no	yes	rural	2	1	50	no
Kagera Region	Missenyi District Council	Buyango Dispensary	2017	dispensary	public	yes	yes	yes	partial	yes	yes	no	no	yes	yes	yes	no	partial	yes	yes	yes	rural	3	1	70	no
Kagera Region	Missenyi District Council	Byeju Dispensary	2017	dispensary	public	yes	no	no	partial	yes	no	no	no	no	no	yes	no	partial	yes	no	no	rural	1	1	30	no
Kagera Region	Missenyi District Council	Gera Dispensary	2017	dispensary	public	no	no	no	yes	yes	partial	no	no	no	no	yes	no	yes	no	no	no	rural	1	0	20	no
Kagera Region	Missenyi District Council	Igayaza Dispensary	2017	dispensary	public	no	no	na	na	yes	yes	no	no	no	no	yes	no	no	no	no	no	rural	0	0	0	no
Kagera Region	Missenyi District Council	Kagera Salient in Dispensary	2017	dispensary	public	no	no	na	na	yes	yes	yes	no	no	no	yes	no	no	no	no	no	rural	0	0	0	no
Kagera Region	Missenyi District Council	Kagera Sugar Hospital at District Level	2017	hospital	private	no	no	na	no	yes	no	no	no	no	no	yes	no	no	no	no	no	rural	0	0	0	no
Kagera Region	Missenyi District Council	Kakindo Dispensary	2017	dispensary	public	yes	yes	yes	yes	yes	yes	partial	yes	yes	yes	yes	no	yes	yes	yes	yes	rural	4	0	80	yes
Kagera Region	Missenyi District Council	Kakunyu Dispensary	2017	dispensary	public	no	no	yes	partial	no	no	no	no	no	no	no	no	partial	no	no	yes	rural	1	1	30	no
Kagera Region	Missenyi District Council	Kanyigo Dispensary	2017	dispensary	public	yes	yes	no	yes	no	no	no	no	no	no	no	no	yes	yes	yes	no	rural	3	0	60	no
Kagera Region	Missenyi District Council	Kashanga Dispensary	2017	dispensary	public	yes	yes	yes	partial	yes	yes	no	no	no	no	yes	no	partial	yes	yes	yes	rural	3	1	70	no
Kagera Region	Missenyi District Council	Kashasha Dispensary	2017	dispensary	private	yes	yes	na	na	yes	partial	partial	no	no	no	yes	no	no	yes	yes	no	rural	2	0	40	no
Kagera Region	Missenyi District Council	Kashenye Dispensary	2017	dispensary	public	yes	yes	yes	partial	yes	yes	no	yes	yes	yes	yes	no	partial	yes	yes	yes	rural	3	1	70	no
Kagera Region	Missenyi District Council	Kigarama Dispensary	2017	dispensary	private	no	yes	na	na	yes	yes	no	no	no	no	yes	no	no	no	yes	no	rural	1	0	20	no
Kagera Region	Missenyi District Council	Kikukwe Dispensary	2017	dispensary	public	yes	no	no	partial	yes	partial	no	no	no	no	yes	no	partial	yes	no	no	rural	1	1	30	no
Kagera Region	Missenyi District Council	Kilimilile Dispensary	2017	dispensary	public	yes	yes	yes	na	no	partial	partial	no	no	no	no	no	no	yes	yes	yes	rural	3	0	60	no
Kagera Region	Missenyi District Council	Kitobo Dispensary	2017	dispensary	public	yes	no	yes	yes	yes	yes	yes	yes	yes	no	yes	no	yes	yes	no	yes	rural	3	0	60	no
Kagera Region	Missenyi District Council	Kyaka Dispensary	2017	dispensary	public	no	no	yes	partial	yes	yes	partial	no	no	no	yes	no	partial	no	no	yes	rural	1	1	30	no
Kagera Region	Missenyi District Council	Kyelima Dispensary	2017	dispensary	public	yes	yes	yes	yes	yes	yes	no	yes	yes	no	yes	no	yes	yes	yes	yes	rural	4	0	80	yes
Kagera Region	Missenyi District Council	Lukuba Dispensary	2017	dispensary	private	yes	no	na	na	yes	yes	no	no	no	no	yes	no	no	yes	no	no	rural	1	0	20	no
Kagera Region	Missenyi District Council	Minziro Dispensary	2017	dispensary	public	yes	yes	yes	yes	yes	yes	yes	yes	no	no	yes	no	yes	yes	yes	yes	rural	4	0	80	yes
Kagera Region	Missenyi District Council	Mugana Council Designated Hospital	2017	hospital	private	no	no	na	na	yes	yes	partial	yes	yes	yes	yes	no	no	no	no	no	rural	0	0	0	no
Kagera Region	Missenyi District Council	Mutukula Dispensary	2017	dispensary	public	yes	no	no	na	yes	yes	yes	yes	yes	no	yes	no	no	yes	no	no	rural	1	0	20	no
Kagera Region	Missenyi District Council	Mwemage Dispensary	2017	dispensary	public	yes	yes	yes	yes	yes	yes	partial	yes	yes	yes	yes	no	yes	yes	yes	yes	rural	4	0	80	yes
Kagera Region	Missenyi District Council	Nyankere Dispensary	2017	dispensary	public	yes	no	yes	partial	yes	yes	no	no	no	no	yes	no	partial	yes	no	yes	rural	2	1	50	no
Kagera Region	Missenyi District Council	Ruzinga Dispensary	2017	dispensary	public	yes	yes	yes	no	yes	yes	no	yes	no	no	yes	no	no	yes	yes	yes	rural	3	0	60	no
Kagera Region	Missenyi District Council	St Theresia Health Center	2017	health_centre	private	no	no	na	na	yes	yes	partial	yes	yes	no	yes	no	no	no	no	no	rural	0	0	0	no
Kagera Region	Missenyi District Council	Tweyambe Dispensary	2017	dispensary	private	no	no	na	na	partial	no	no	no	no	no	partial	no	no	no	no	no	rural	0	0	0	no
Kagera Region	Muleba District Council	Buganguzi Dispensary	2017	dispensary	public	yes	yes	yes	yes	yes	yes	yes	yes	yes	yes	yes	yes	yes	yes	yes	yes	rural	5	0	100	yes
Kagera Region	Muleba District Council	Bumbire Dispensary	2017	dispensary	public	yes	no	yes	no	yes	partial	no	no	no	no	yes	no	no	yes	no	yes	rural	2	0	40	no
Kagera Region	Muleba District Council	Burigi Dispensary	2017	dispensary	public	yes	yes	yes	yes	yes	yes	yes	yes	yes	yes	yes	yes	yes	yes	yes	yes	rural	5	0	100	yes
Kagera Region	Muleba District Council	Ikuza Dispensary	2017	dispensary	private	no	no	na	na	yes	yes	partial	no	no	no	yes	no	no	no	no	no	rural	0	0	0	no
Kagera Region	Muleba District Council	Ilemera Dispensary	2017	dispensary	public	yes	yes	yes	partial	yes	yes	partial	yes	yes	yes	yes	no	partial	yes	yes	yes	rural	3	1	70	no
Kagera Region	Muleba District Council	Ilemera ELCT Dispensary	2017	dispensary	private				no								no	no				rural	0	0	0	no
Kagera Region	Muleba District Council	Izigo Health Center	2017	health_centre	public	yes	no	yes	yes	yes	partial	partial	yes	yes	yes	yes	no	yes	yes	no	yes	rural	3	0	60	no
Kagera Region	Muleba District Council	Kabale B Dispensary	2017	dispensary	public	yes	yes	yes	yes	yes	yes	yes	yes	yes	yes	yes	yes	yes	yes	yes	yes	rural	5	0	100	yes
Kagera Region	Muleba District Council	Kabare Dispensary	2017	dispensary	public	yes	yes	yes	partial	yes	yes	yes	yes	yes	no	yes	no	partial	yes	yes	yes	rural	3	1	70	no
Kagera Region	Muleba District Council	Kaboya Dispensary	2017	dispensary	public	yes	no	yes	no	yes	yes	no	no	yes	no	yes	no	no	yes	no	yes	rural	2	0	40	no
Kagera Region	Muleba District Council	Kagondo Hospital at District Level	2017	hospital	private	yes	yes	yes	yes	yes	yes	no	yes	yes	yes	yes	no	yes	yes	yes	yes	rural	4	0	80	yes
Kagera Region	Muleba District Council	Kaigara Health Center	2017	health_centre	public	yes	yes	yes	yes	yes	yes	no	no	no	no	yes	no	yes	yes	yes	yes	rural	4	0	80	yes
Kagera Region	Muleba District Council	Kamachumu Health Center	2017	health_centre	public				no								no	no				rural	0	0	0	no
Kagera Region	Muleba District Council	Karambi Dispensary	2017	dispensary	public	yes	yes	yes	yes	yes	yes	partial	yes	yes	no	yes	no	yes	yes	yes	yes	rural	4	0	80	yes
Kagera Region	Muleba District Council	Kerebe Dispensary	2017	dispensary	public	yes	yes	yes	partial	partial	partial	no	no	no	no	partial	no	partial	yes	yes	yes	rural	3	1	70	no
Kagera Region	Muleba District Council	Kihwera Dispensary	2017	dispensary	public	yes	yes	yes	yes	yes	yes	partial	no	yes	yes	yes	no	yes	yes	yes	yes	rural	4	0	80	yes
Kagera Region	Muleba District Council	Kimeya Health Center	2017	health_centre	public	yes	yes	yes	yes	yes	yes	yes	yes	yes	yes	yes	yes	yes	yes	yes	yes	rural	5	0	100	yes
Kagera Region	Muleba District Council	Kimwani Dispensary	2017	dispensary	public	yes	yes	yes	yes	yes	yes	yes	yes	yes	yes	yes	yes	yes	yes	yes	yes	rural	5	0	100	yes
Kagera Region	Muleba District Council	Kishanda Dispensary	2017	dispensary	public	yes	yes	yes	yes	yes	yes	yes	yes	yes	yes	yes	yes	yes	yes	yes	yes	rural	5	0	100	yes
Kagera Region	Muleba District Council	Kishuro Dispensary	2017	dispensary	private	yes	yes	yes	yes	yes	partial	yes	yes	yes	yes	yes	no	yes	yes	yes	yes	rural	4	0	80	yes
Kagera Region	Muleba District Council	Kitua Dispensary	2017	dispensary	private	no	no	na	na	yes	yes	no	no	no	no	yes	no	no	no	no	no	rural	0	0	0	no
Kagera Region	Muleba District Council	Kyamyorwa Dispensary	2017	dispensary	public	yes	yes	yes	yes	yes	yes	yes	yes	yes	yes	yes	yes	yes	yes	yes	yes	rural	5	0	100	yes
Kagera Region	Muleba District Council	Kyota Dispensary	2017	dispensary	public	no	yes	yes	partial	yes	yes	yes	yes	yes	yes	yes	yes	partial	no	yes	yes	rural	3	1	70	no
Kagera Region	Muleba District Council	madalena Dispensary	2017	dispensary	private	yes	yes	na	na	yes	yes	partial	yes	yes	yes	yes	no	no	yes	yes	no	rural	2	0	40	no
Kagera Region	Muleba District Council	magereza Dispensary	2017	dispensary	public	no	no	no	no	no	no	no	no	no	no	no	no	no	no	no	no	rural	0	0	0	no
Kagera Region	Muleba District Council	Mazinga Dispensary	2017	dispensary	public	yes	no	yes	partial	yes	partial	no	no	no	no	yes	no	partial	yes	no	yes	rural	2	1	50	no
Kagera Region	Muleba District Council	Menonite Dispensary	2017	dispensary	private	no	no	yes	yes	no	no	no	no	no	no	no	no	yes	no	no	yes	rural	2	0	40	no
Kagera Region	Muleba District Council	Mubunda Dispensary	2017	dispensary	public	yes	yes	yes	no	yes	yes	no	yes	yes	yes	yes	no	no	yes	yes	yes	rural	3	0	60	no
Kagera Region	Muleba District Council	Muyenje Dispensary	2017	dispensary	public	yes	yes	yes	yes	yes	yes	partial	no	no	yes	yes	no	yes	yes	yes	yes	rural	4	0	80	yes
Kagera Region	Muleba District Council	Ndolage Hospital at District Level	2017	dispensary	private	no	no	na	na	yes	yes	no	no	no	no	yes	no	no	no	no	no	rural	0	0	0	no
Kagera Region	Muleba District Council	Nshamba Health Center	2017	health_centre	public	yes	yes	yes	yes	yes	yes	yes	yes	yes	yes	yes	yes	yes	yes	yes	yes	rural	5	0	100	yes
Kagera Region	Muleba District Council	Nyamiranda Dispensary	2017	dispensary	public	yes	no	yes	partial	yes	yes	yes	yes	yes	no	yes	no	partial	yes	no	yes	rural	2	1	50	no
Kagera Region	Muleba District Council	Omurunazi Dispensary	2017	dispensary	public	yes	yes	yes	yes	yes	yes	partial	no	yes	yes	yes	no	yes	yes	yes	yes	rural	4	0	80	yes
Kagera Region	Muleba District Council	Rubya Council Designated Hospital	2017	hospital	private	yes	yes	yes	yes	yes	yes	yes	yes	yes	yes	yes	yes	yes	yes	yes	yes	rural	5	0	100	yes
Kagera Region	Muleba District Council	Rugando Dispensary	2017	dispensary	public	yes	yes	yes	partial	yes	yes	yes	yes	yes	no	yes	no	partial	yes	yes	yes	rural	3	1	70	no
Kagera Region	Muleba District Council	Ruhanga Dispensary	2017	dispensary	public				no								no	no				rural	0	0	0	no
Kagera Region	Muleba District Council	Rushwa Dispensary	2017	dispensary	public	yes	yes	yes	partial	yes	yes	yes	yes	yes	yes	yes	yes	partial	yes	yes	yes	rural	4	1	90	yes
Kagera Region	Muleba District Council	Rwantege Dispensary	2017	dispensary	private	yes	yes	na	na	yes	yes	yes	yes	yes		yes	no	no	yes	yes	no	rural	2	0	40	no
Kagera Region	Muleba District Council	Rwigembe Dispensary	2017	dispensary	private	yes	yes	yes	yes	yes	yes	yes	yes	yes	yes	yes	yes	yes	yes	yes	yes	rural	5	0	100	yes
Kagera Region	Ngara District Council	Buhororo Dispensary	2017	dispensary	private	yes	yes	na	na	yes	yes	yes	yes	yes	yes	yes	yes	no	yes	yes	no	rural	3	0	60	no
Kagera Region	Ngara District Council	Bukiriro Health Center	2017	health_centre	public	yes	yes	yes	yes	yes	yes	partial	yes	yes	yes	yes	no	yes	yes	yes	yes	rural	4	0	80	yes
Kagera Region	Ngara District Council	Chivu Dispensary	2017	dispensary	public	yes	yes	yes	partial	yes	yes	no	yes	yes	yes	yes	no	partial	yes	yes	yes	rural	3	1	70	no
Kagera Region	Ngara District Council	Djuruligwa Dispensary	2017	dispensary	public	no	yes	yes	partial	yes	yes	yes	yes	yes	no	yes	no	partial	no	yes	yes	rural	2	1	50	no
Kagera Region	Ngara District Council	Huduma Dispensary	2017	dispensary	private	yes	no	na	na	yes	yes	partial	yes	yes	yes	yes	no	no	yes	no	no	rural	1	0	20	no
Kagera Region	Ngara District Council	Ibuga Dispensary	2017	dispensary	public	yes	yes	yes	partial	yes	yes	partial	yes	yes	yes	yes	no	partial	yes	yes	yes	rural	3	1	70	no
Kagera Region	Ngara District Council	Kanyinya Dispensary	2017	dispensary	public	yes	yes	yes	yes	yes	yes	yes	yes	yes	yes	yes	yes	yes	yes	yes	yes	rural	5	0	100	yes
Kagera Region	Ngara District Council	Kasulo Dispensary	2017	dispensary	public	yes	yes	yes	partial	yes	yes	no	yes	yes	yes	yes	no	partial	yes	yes	yes	rural	3	1	70	no
Kagera Region	Ngara District Council	Katerere Dispensary	2017	dispensary	public	yes	yes	yes	yes	yes	yes	no	yes	yes	no	yes	no	yes	yes	yes	yes	rural	4	0	80	yes
Kagera Region	Ngara District Council	Keza Dispensary	2017	dispensary	public	yes	no	yes	partial	yes	yes	no	yes	yes	no	yes	no	partial	yes	no	yes	rural	2	1	50	no
Kagera Region	Ngara District Council	Kirushya Dispensary	2017	dispensary	public	yes	yes	yes	no	yes	yes	no	yes	yes	yes	yes	no	no	yes	yes	yes	rural	3	0	60	no
Kagera Region	Ngara District Council	Lordes Dispensary	2017	dispensary	private	yes	no	na	na	partial	yes	partial	yes	yes	no	partial	no	no	yes	no	no	rural	1	0	20	no
Kagera Region	Ngara District Council	Lukole Health Center	2017	health_centre	public	yes	yes	yes	yes	yes	yes	yes	yes	yes	yes	yes	yes	yes	yes	yes	yes	rural	5	0	100	yes
Kagera Region	Ngara District Council	Mayenzi Dispensary	2017	dispensary	public	yes	yes	yes	yes	yes	yes	no	yes	yes	no	yes	no	yes	yes	yes	yes	rural	4	0	80	yes
Kagera Region	Ngara District Council	Mbuba Dispensary	2017	dispensary	public	yes	yes	yes	yes	yes	yes	no	yes	yes	yes	yes	no	yes	yes	yes	yes	rural	4	0	80	yes
Kagera Region	Ngara District Council	Mshikamano Dispensary	2017	dispensary	public	yes	yes	yes	yes	no	no	no	yes	no	no	no	no	yes	yes	yes	yes	rural	4	0	80	yes
Kagera Region	Ngara District Council	Muganza Dispensary	2017	dispensary	public	yes	yes	yes	yes	yes	yes	no	no	no	no	yes	no	yes	yes	yes	yes	rural	4	0	80	yes
Kagera Region	Ngara District Council	Mukarehe Dispensary	2017	dispensary	public	yes	yes	yes	yes	yes	yes	no	no	no	no	yes	no	yes	yes	yes	yes	rural	4	0	80	yes
Kagera Region	Ngara District Council	Mukikomero Dispensary	2017	dispensary	public	yes	yes	yes	yes	yes	yes	yes	yes	yes	yes	yes	yes	yes	yes	yes	yes	rural	5	0	100	yes
Kagera Region	Ngara District Council	Mukubu Dispensary	2017	dispensary	public	yes	yes	yes	no	yes	yes	partial	no	no	no	yes	no	no	yes	yes	yes	rural	3	0	60	no
Kagera Region	Ngara District Council	Mumilamila Dispensary	2017	dispensary	public	yes	yes	yes	partial	yes	yes	no	yes	yes	no	yes	no	partial	yes	yes	yes	rural	3	1	70	no
Kagera Region	Ngara District Council	Mumuhamba Dispensary	2017	dispensary	public	yes	yes	no	partial	yes	no	no	no	no	no	yes	no	partial	yes	yes	no	rural	2	1	50	no
Kagera Region	Ngara District Council	Munjebwe Dispensary	2017	dispensary	public	yes	no	yes	partial	yes	yes	no	no	no	yes	yes	no	partial	yes	no	yes	rural	2	1	50	no
Kagera Region	Ngara District Council	Murgwanza Council Designated Hospital	2017	hospital	private	yes	yes	yes	yes	yes	yes	yes	yes	yes	yes	yes	yes	yes	yes	yes	yes	rural	5	0	100	yes
Kagera Region	Ngara District Council	Murusagamba Health Center	2017	health_centre	public	yes	yes	yes	yes	yes	yes	partial	no	no	yes	yes	no	yes	yes	yes	yes	rural	4	0	80	yes
Kagera Region	Ngara District Council	Muruvyagila Dispensary	2017	dispensary	private	yes	yes	yes	partial	yes	yes	partial	yes	no	no	yes	no	partial	yes	yes	yes	rural	3	1	70	no
Kagera Region	Ngara District Council	Muyenzi Dispensary	2017	dispensary	public	yes	yes	yes	partial	yes	yes	yes	yes	yes	yes	yes	yes	partial	yes	yes	yes	rural	4	1	90	yes
Kagera Region	Ngara District Council	Ntanga Dispensary	2017	dispensary	public	yes	yes	yes	yes	yes	yes	no	no	no	no	yes	no	yes	yes	yes	yes	rural	4	0	80	yes
Kagera Region	Ngara District Council	Nterungwe Dispensary	2017	dispensary	public	yes	yes	yes	no	yes	yes	no	no	no	no	yes	no	no	yes	yes	yes	rural	3	0	60	no
Kagera Region	Ngara District Council	Ntobeye Dispensary	2017	dispensary	public	no	no	yes	no	yes	yes	yes	no	no	no	yes	no	no	no	no	yes	rural	1	0	20	no
Kagera Region	Ngara District Council	Nyamahwa Dispensary	2017	dispensary	public	yes	yes	yes	yes	yes	partial	yes	yes	yes	yes	yes	no	yes	yes	yes	yes	rural	4	0	80	yes
Kagera Region	Ngara District Council	Nyamiaga Hospital at District Level	2017	hospital	public	yes	yes	yes	yes	yes	partial	no	no	no	no	yes	no	yes	yes	yes	yes	rural	4	0	80	yes
Kagera Region	Ngara District Council	Nyarulama Dispensary	2017	dispensary	public	yes	yes	yes	yes	yes	yes	yes	yes	yes	yes	yes	yes	yes	yes	yes	yes	rural	5	0	100	yes
Kagera Region	Ngara District Council	Ruganzo Dispensary	2017	dispensary	public	yes	yes	yes	yes	yes	yes	partial	yes	yes	yes	yes	no	yes	yes	yes	yes	rural	4	0	80	yes
Kagera Region	Ngara District Council	Rulenge Hospital at District Level	2017	hospital	private	yes	no	yes	yes	yes	no	yes	yes	yes	yes	yes	no	yes	yes	no	yes	rural	3	0	60	no
Kagera Region	Ngara District Council	Rusumo Dispensary	2017	dispensary	public	yes	yes	yes	partial	yes	yes	yes	yes	yes	yes	yes	yes	partial	yes	yes	yes	rural	4	1	90	yes
Kagera Region	Ngara District Council	Shanga Dispensary	2017	dispensary	public	yes	yes	yes	yes	yes	yes	partial	yes	yes	yes	yes	no	yes	yes	yes	yes	rural	4	0	80	yes
Kagera Region	Ngara District Council	Tumaini Health Center	2017	health_centre	private	yes	no	na	na	no	no	no	no	no	no	no	no	no	yes	no	no	rural	1	0	20	no
Katavi Region	Mpimbwe District Council	Ilalangulu Dispensary	2017	dispensary	public	no	no	no	no	yes	yes	no	no	no	no	yes	no	no	no	no	no	rural	0	0	0	no
Katavi Region	Mpimbwe District Council	Kasansa Dispensary	2017	dispensary	public	yes	yes	yes	partial	yes	yes	yes	yes	yes	yes	yes	yes	partial	yes	yes	yes	rural	4	1	90	yes
Katavi Region	Mpimbwe District Council	Kibaoni Dispensary	2017	dispensary	public	no	no	no	no	yes	no	no	no	no	no	yes	no	no	no	no	no	rural	0	0	0	no
Katavi Region	Mpimbwe District Council	Mamba Health Center	2017	dispensary	public	yes	yes	yes	yes	yes	yes	yes	no	no	no	yes	no	yes	yes	yes	yes	rural	4	0	80	yes
Katavi Region	Mpimbwe District Council	Mdende Dispensary	2017	dispensary	private	yes	yes	na	na	no	no	no	no	no	no	no	no	no	yes	yes	no	rural	2	0	40	no
Katavi Region	Mpimbwe District Council	Mirumba Dispensary	2017	dispensary	public	no	no	no	no	yes	yes	no	no	no	no	yes	no	no	no	no	no	rural	0	0	0	no
Katavi Region	Mpimbwe District Council	Usevya Health Center	2017	health_centre	public	yes	no	no	no	yes	partial	no	no	no	no	yes	no	no	yes	no	no	rural	1	0	20	no
Katavi Region	Nsimbo District Council	Kapanda Dispensary	2017	dispensary	public	yes	yes	yes	no	yes	yes	yes	yes	yes	no	yes	no	no	yes	yes	yes	rural	3	0	60	no
Katavi Region	Nsimbo District Council	Mnyamasi Dispensary	2017	dispensary	public	yes	yes	no	partial	yes	no	no	no	no	no	yes	no	partial	yes	yes	no	rural	2	1	50	no
Katavi Region	Nsimbo District Council	Msaginya Dispensary	2017	dispensary	public	yes	yes	yes	yes	yes	partial	yes	yes	yes	yes	yes	no	yes	yes	yes	yes	rural	4	0	80	yes
Katavi Region	Nsimbo District Council	Mtapenda Dispensary	2017	dispensary	public	no	yes	no	yes	yes	yes	partial	yes	yes	yes	yes	no	yes	no	yes	no	rural	2	0	40	no
Katavi Region	Nsimbo District Council	Nsimbo Dispensary	2017	dispensary	public	yes	yes	yes	yes	yes	yes	partial	yes	yes	yes	yes	no	yes	yes	yes	yes	rural	4	0	80	yes
Katavi Region	Nsimbo District Council	Nzaga Dispensary	2017	dispensary	public	yes	yes	no	partial	yes	no	no	no	no	no	yes	no	partial	yes	yes	no	rural	2	1	50	no
Katavi Region	Nsimbo District Council	Urwila Dispensary	2017	dispensary	public	yes	yes	no	partial	yes	yes	partial	no	yes	yes	yes	no	partial	yes	yes	no	rural	2	1	50	no
Lindi Region	Kilwa District Council	Chumo Dispensary	2018	dispensary	public	no	no	yes	partial	yes	yes	no	yes	no	no	yes	no	partial	no	no	yes	rural	1	1	30	no
Lindi Region	Kilwa District Council	Kandawale Dispensary	2018	dispensary	public	yes	no	yes	partial	yes	yes	no	no	no	no	yes	no	partial	yes	no	yes	rural	2	1	50	no
Lindi Region	Kilwa District Council	Kibata Dispensary	2018	dispensary	public	no	yes	yes	no	yes	yes	no	no	no	yes	yes	no	no	no	yes	yes	rural	2	0	40	no
Lindi Region	Kilwa District Council	Kisangi Dispensary	2018	dispensary	public	yes	no	no	yes	yes	yes	yes	yes	no	no	yes	no	yes	yes	no	no	rural	2	0	40	no
Lindi Region	Kilwa District Council	Kisiwani Dispensary	2018	dispensary	public	no	partial										no		no	partial		rural	0	1	10	no
Lindi Region	Kilwa District Council	Lihimalyao Dispensary	2018	dispensary	public	yes	yes	yes	partial	yes	partial	yes	no	no	no	yes	no	partial	yes	yes	yes	rural	3	1	70	no
Lindi Region	Kilwa District Council	Mandawa Dispensary	2018	dispensary	public	yes	yes	yes	yes	yes	yes	yes	yes	yes	yes	yes	yes	yes	yes	yes	yes	rural	5	0	100	yes
Lindi Region	Kilwa District Council	Mbwemkuru Dispensary	2018	dispensary	public				no								no	no				rural	0	0	0	no
Lindi Region	Kilwa District Council	Mchakama Dispensary	2018	dispensary	public				no								no	no				rural	0	0	0	no
Lindi Region	Kilwa District Council	Migeregere Dispensary	2018	dispensary	public	yes	yes	yes	partial	yes	yes	no	no	no	no	yes	no	partial	yes	yes	yes	rural	3	1	70	no
Lindi Region	Kilwa District Council	Mikoma Dispensary	2018	dispensary	public	yes	no	no	partial	yes	yes	yes	no	no	no	yes	no	partial	yes	no	no	rural	1	1	30	no
Lindi Region	Kilwa District Council	Mingumbi Dispensary	2018	dispensary	public	yes	yes	yes	yes	yes	yes	yes	yes	no	yes	yes	no	yes	yes	yes	yes	rural	4	0	80	yes
Lindi Region	Kilwa District Council	Miteja Dispensary	2018	dispensary	public				no								no	no				rural	0	0	0	no
Lindi Region	Kilwa District Council	Mitole Dispensary	2018	dispensary	public	yes	no	yes	no	yes	yes	yes	no	no	no	yes	no	no	yes	no	yes	rural	2	0	40	no
Lindi Region	Kilwa District Council	Mpara Dispensary	2018	dispensary	public	yes	yes	yes	partial	yes	yes	no	yes	yes	yes	yes	no	partial	yes	yes	yes	rural	3	1	70	no
Lindi Region	Kilwa District Council	Mtandi Dispensary	2018	dispensary	public	no	no	no	no	yes	yes	yes	no	no	no	yes	no	no	no	no	no	rural	0	0	0	no
Lindi Region	Kilwa District Council	Mtende Dispensary	2018	dispensary	public	yes	yes	yes	yes	yes	yes	yes	yes	no	no	yes	no	yes	yes	yes	yes	rural	4	0	80	yes
Lindi Region	Kilwa District Council	Mtondo Kimwaga Dispensary	2018	dispensary	public				no								no	no				rural	0	0	0	no
Lindi Region	Kilwa District Council	Mtumbei Mpopera Dispensary	2018	dispensary	public	no	no	yes	yes	yes	partial	partial	no	no	no	yes	no	yes	no	no	yes	rural	2	0	40	no
Lindi Region	Kilwa District Council	Muungano Dispensary	2018	dispensary	public	no	no	no	partial	yes	partial	partial	no	yes	no	yes	no	partial	no	no	no	rural	0	1	10	no
Lindi Region	Kilwa District Council	Nainokwe Dispensary	2018	dispensary	public	no	no	no	no	yes	yes	yes	no	no	no	yes	no	no	no	no	no	rural	0	0	0	no
Lindi Region	Kilwa District Council	Nangurukuru Dispensary	2018	dispensary	public	yes	no	yes	partial	yes	yes	partial	yes	yes	no	yes	no	partial	yes	no	yes	rural	2	1	50	no
Lindi Region	Kilwa District Council	Nanjirinji Health Center	2018	health_centre	public	yes	no	yes	partial	yes	yes	yes	yes	yes	no	yes	no	partial	yes	no	yes	rural	2	1	50	no
Lindi Region	Kilwa District Council	Ngarambi Dispensary	2018	dispensary	public	no	no	yes	partial	yes	yes	no	yes	yes	no	yes	no	partial	no	no	yes	rural	1	1	30	no
Lindi Region	Kilwa District Council	Pande Health Center	2018	health_centre	private	yes	yes	yes	yes	yes	yes	yes	yes	yes	yes	yes	yes	yes	yes	yes	yes	rural	5	0	100	yes
Lindi Region	Kilwa District Council	Somanga Dispensary	2018	dispensary	public				no								no	no				rural	0	0	0	no
Lindi Region	Kilwa District Council	St. Martins Hospital at District Level	2018	hospital	private	yes	no	no	no	no	no	no	no	no	no	no	no	no	yes	no	no	rural	1	0	20	no
Lindi Region	Kilwa District Council	Tingi Health Center	2018	health_centre	public	yes	no	yes	partial	yes	yes	no	no	no	yes	yes	no	partial	yes	no	yes	rural	2	1	50	no
Lindi Region	Kilwa District Council	Zinga Miguruwe Dispensary	2018	dispensary	private				no								no	no				rural	0	0	0	no
Lindi Region	Lindi Municipal Council	Dimba Dispensary	2018	dispensary	public	yes	yes	yes	partial	yes	yes	no	yes	no	yes	yes	no	partial	yes	yes	yes	urban	3	1	70	no
Lindi Region	Lindi Municipal Council	Kilangala Dispensary	2018	dispensary	public	yes	yes	yes	no	partial	yes	partial	yes	yes	no	partial	no	no	yes	yes	yes	urban	3	0	60	no
Lindi Region	Lindi Municipal Council	Kilolambwani Dispensary	2018	dispensary	public	yes	yes	yes	partial	yes	yes	yes	yes	yes	yes	yes	yes	partial	yes	yes	yes	urban	4	1	90	yes
Lindi Region	Lindi Municipal Council	Kingurundundwa Dispensary	2018	dispensary	public	no	no	yes	no	yes	no	partial	no	no	no	yes	no	no	no	no	yes	urban	1	0	20	no
Lindi Region	Lindi Municipal Council	Kiwawa Dispensary	2018	dispensary	public	yes	yes	yes	yes	yes	yes	yes	yes	yes	yes	yes	yes	yes	yes	yes	yes	urban	5	0	100	yes
Lindi Region	Lindi Municipal Council	Makangara Dispensary	2018	dispensary	public	yes	yes	yes	partial	yes	yes	no	yes	no	no	yes	no	partial	yes	yes	yes	urban	3	1	70	no
Lindi Region	Lindi Municipal Council	Mbanja Dispensary	2018	dispensary	public	yes	yes	yes	partial	yes	yes	partial	yes	yes	yes	yes	no	partial	yes	yes	yes	urban	3	1	70	no
Lindi Region	Lindi Municipal Council	Mchinga Dispensary	2018	dispensary	public	no	yes	yes	no	yes	yes	yes	yes	yes	yes	yes	yes	no	no	yes	yes	urban	3	0	60	no
Lindi Region	Lindi Municipal Council	Mingoyo Dispensary	2018	dispensary	public	yes	no	yes	partial	yes	partial	partial	yes	yes	no	yes	no	partial	yes	no	yes	urban	2	1	50	no
Lindi Region	Lindi Municipal Council	Mipingo Dispensary	2018	dispensary	public	yes	yes	yes	no	yes	yes	no	yes	yes	yes	yes	no	no	yes	yes	yes	urban	3	0	60	no
Lindi Region	Lindi Municipal Council	Mitwero Dispensary	2018	dispensary	public	no	no	yes	partial	yes	yes	no	yes	no	no	yes	no	partial	no	no	yes	urban	1	1	30	no
Lindi Region	Lindi Municipal Council	Mnali Dispensary	2018	dispensary	public	yes	yes	yes	partial	partial	yes	no	yes	yes	yes	partial	no	partial	yes	yes	yes	urban	3	1	70	no
Lindi Region	Lindi Municipal Council	Mtumbikile Dispensary	2018	dispensary	public	no	no	yes	no	yes	yes	partial	no	no	no	yes	no	no	no	no	yes	urban	1	0	20	no
Lindi Region	Lindi Municipal Council	Nachingwea Dispensary	2018	dispensary	public	yes	yes	yes	partial	yes	yes	no	yes	yes	yes	yes	no	partial	yes	yes	yes	urban	3	1	70	no
Lindi Region	Lindi Municipal Council	Namkongo Dispensary	2018	dispensary	public	no	no	no	no	partial	yes	yes	yes	yes	yes	partial	no	no	no	no	no	urban	0	0	0	no
Lindi Region	Lindi Municipal Council	Nangaru Dispensary	2018	dispensary	public	yes	yes	yes	no	partial	yes	partial	yes	yes	yes	partial	no	no	yes	yes	yes	urban	3	0	60	no
Lindi Region	Lindi Municipal Council	Narunyu Dispensary	2018	dispensary	public	yes	yes	yes	no	partial	yes	no	yes	yes	yes	partial	no	no	yes	yes	yes	urban	3	0	60	no
Lindi Region	Lindi Municipal Council	Ng`apa Dispensary	2018	dispensary	public	no	no	yes	partial	yes	yes	no	no	no	no	yes	no	partial	no	no	yes	urban	1	1	30	no
Lindi Region	Lindi Municipal Council	Ngudu Dispensary	2018	dispensary	public	no	no	na	na	no	no	no	no	no	no	no	no	no	no	no	no	urban	0	0	0	no
Lindi Region	Lindi Municipal Council	Town Health Center	2018	health_centre	public	yes	no	yes	partial	yes	yes	partial	yes	no	yes	yes	no	partial	yes	no	yes	urban	2	1	50	no
Lindi Region	Liwale District Council	Kimambi Dispensary	2018	dispensary	public	no	no	no	yes	no	no	no	no	no	no	no	no	yes	no	no	no	rural	1	0	20	no
Lindi Region	Liwale District Council	Kipule Dispensary	2018	dispensary	public	yes	yes	yes	partial	yes	yes	partial	yes	yes	yes	yes	no	partial	yes	yes	yes	rural	3	1	70	no
Lindi Region	Liwale District Council	Kitogoro Dispensary	2018	dispensary	public	yes	yes	yes	yes	yes	yes	yes	yes	yes	yes	yes	yes	yes	yes	yes	yes	rural	5	0	100	yes
Lindi Region	Liwale District Council	Likombora Dispensary	2018	dispensary	public	yes	yes	yes	yes	yes	yes	yes	yes	yes	yes	yes	yes	yes	yes	yes	yes	rural	5	0	100	yes
Lindi Region	Liwale District Council	Liwale District Hospital	2018	hospital	public	yes	yes	yes	yes	yes	yes	yes	yes	yes	yes	yes	yes	yes	yes	yes	yes	rural	5	0	100	yes
Lindi Region	Liwale District Council	Liwale B Dispensary	2018	dispensary	public	yes	yes	yes	yes	yes	yes	yes	yes	no	yes	yes	no	yes	yes	yes	yes	rural	4	0	80	yes
Lindi Region	Liwale District Council	Magereza Dispensary	2018	dispensary	public	no	no	no	no	no	no	no	no	no	no	no	no	no	no	no	no	rural	0	0	0	no
Lindi Region	Liwale District Council	Mbaya Dispensary	2018	dispensary	public	yes	yes	yes	yes	yes	yes	yes	yes	yes	yes	yes	yes	yes	yes	yes	yes	rural	5	0	100	yes
Lindi Region	Liwale District Council	Mbonde Dispensary	2018	dispensary	public	no	no	no	no	yes	yes	no	no	no	no	yes	no	no	no	no	no	rural	0	0	0	no
Lindi Region	Liwale District Council	Mikunya Dispensary	2018	dispensary	public	yes	yes	yes	yes	yes	yes	yes	yes	yes	yes	yes	yes	yes	yes	yes	yes	rural	5	0	100	yes
Lindi Region	Liwale District Council	Mkoyage Dispensary	2018	dispensary	private	no	no	na	na	no	no	no	no	yes	no	no	no	no	no	no	no	rural	0	0	0	no
Lindi Region	Liwale District Council	Mkutano	2018	dispensary	public	no	no	no	yes	no	no	no	no	no	no	no	no	yes	no	no	no	rural	1	0	20	no
Lindi Region	Liwale District Council	Mtawango Dispensary	2018	dispensary	public	yes	yes	no	no	yes	yes	no	no	no	no	yes	no	no	yes	yes	no	rural	2	0	40	no
Lindi Region	Liwale District Council	Nahoro Dispensary	2018	dispensary	public	yes	yes	yes	yes	yes	yes	yes	yes	yes	yes	yes	yes	yes	yes	yes	yes	rural	5	0	100	yes
Lindi Region	Liwale District Council	Nangano Dispensary	2018	dispensary	public	yes	yes	yes	yes	yes	yes	yes	yes	yes	yes	yes	yes	yes	yes	yes	yes	rural	5	0	100	yes
Lindi Region	Liwale District Council	Naujombo Dispensary	2018	dispensary	public	yes	no	no	yes	yes	yes	no	no	no	no	yes	no	yes	yes	no	no	rural	2	0	40	no
Lindi Region	Liwale District Council	Ndunyungu Dispensary	2018	dispensary	public	yes	no	yes	no	no	no	no	no	no	no	no	no	no	yes	no	yes	rural	2	0	40	no
Lindi Region	Liwale District Council	Ngongowele Dispensary	2018	dispensary	public	yes	yes	yes	yes	yes	yes	yes	yes	yes	yes	yes	yes	yes	yes	yes	yes	rural	5	0	100	yes
Lindi Region	Liwale District Council	Ngumbu Dispensary	2018	dispensary	public	yes	yes	yes	yes	yes	yes	yes	yes	yes	yes	yes	yes	yes	yes	yes	yes	rural	5	0	100	yes
Lindi Region	Liwale District Council	Ngunja Dispensary	2018	dispensary	public	yes	yes	yes	no	yes	yes	yes	yes	yes	yes	yes	yes	no	yes	yes	yes	rural	4	0	80	yes
Lindi Region	Mtama District Council	Chiponda Health Center	2018	dispensary	public	yes	yes	yes	partial	yes	yes	yes	yes	yes	yes	yes	yes	partial	yes	yes	yes	rural	4	1	90	yes
Lindi Region	Mtama District Council	Chiuta Dispensary	2018	dispensary	public	yes	yes	yes	yes	yes	yes	yes	yes	yes	yes	yes	yes	yes	yes	yes	yes	rural	5	0	100	yes
Lindi Region	Mtama District Council	Hingawali Dispensary	2018	dispensary	public	yes	no	yes	yes	yes	yes	yes	yes	yes	yes	yes	yes	yes	yes	no	yes	rural	4	0	80	yes
Lindi Region	Mtama District Council	Kilimahewa Dispensary	2018	dispensary	public	yes	yes	yes	no	yes	yes	yes	yes	yes	yes	yes	yes	no	yes	yes	yes	rural	4	0	80	yes
Lindi Region	Mtama District Council	Linoha Dispensary	2018	dispensary	public	yes	yes	yes	no	yes	yes	yes	yes	yes	yes	yes	yes	no	yes	yes	yes	rural	4	0	80	yes
Lindi Region	Mtama District Council	Lipome Dispensary	2018	dispensary	public	yes	yes	yes	yes	yes	yes	yes	yes	yes	yes	yes	yes	yes	yes	yes	yes	rural	5	0	100	yes
Lindi Region	Mtama District Council	Madangwa Dispensary	2018	dispensary	public	yes	yes	yes	no	partial	yes	no	no	no	no	partial	no	no	yes	yes	yes	rural	3	0	60	no
Lindi Region	Mtama District Council	Madingo Dispensary	2018	dispensary	public	yes	yes	na	yes	yes	yes	partial	no	yes	no	yes	no	yes	yes	yes	no	rural	3	0	60	no
Lindi Region	Mtama District Council	Mahumbika Dispensary	2018	dispensary	public	yes	yes	yes	yes	yes	partial	yes	yes	yes	yes	yes	no	yes	yes	yes	yes	rural	4	0	80	yes
Lindi Region	Mtama District Council	Malungo Dispensary	2018	dispensary	public	yes	yes	yes	no	yes	yes	no	yes	yes	yes	yes	no	no	yes	yes	yes	rural	3	0	60	no
Lindi Region	Mtama District Council	Mihima Dispensary	2018	dispensary	public	yes	yes	yes	yes	yes	yes	yes	yes	yes	yes	yes	yes	yes	yes	yes	yes	rural	5	0	100	yes
Lindi Region	Mtama District Council	Mkanga II Dispensary	2018	dispensary	public	yes	yes	yes	partial	yes	yes	yes	yes	yes	yes	yes	yes	partial	yes	yes	yes	rural	4	1	90	yes
Lindi Region	Mtama District Council	Mnolela Dispensary	2018	dispensary	public	no	no	yes	yes	yes	yes	partial	no	no	no	yes	no	yes	no	no	yes	rural	2	0	40	no
Lindi Region	Mtama District Council	Mpenda Dispensary	2018	dispensary	public	no	yes	no	yes	partial	yes	no	no	no	no	partial	no	yes	no	yes	no	rural	2	0	40	no
Lindi Region	Mtama District Council	Mtama Dispensary	2018	dispensary	public	yes	yes	yes	partial	yes	yes	yes	yes	no	no	yes	no	partial	yes	yes	yes	rural	3	1	70	no
Lindi Region	Mtama District Council	Mtua Health Center	2018	health_centre	private	no	no	na	yes	yes	no	no	no	no	no	yes	no	yes	no	no	no	rural	1	0	20	no
Lindi Region	Mtama District Council	Mtumbya Dispensary	2018	dispensary	public	yes	yes	yes	yes	yes	yes	no	no	no	no	yes	no	yes	yes	yes	yes	rural	4	0	80	yes
Lindi Region	Mtama District Council	Namangale Dispensary	2018	dispensary	public	yes	no	yes	yes	yes	yes	partial	yes	no	no	yes	no	yes	yes	no	yes	rural	3	0	60	no
Lindi Region	Mtama District Council	Nambahu Dispensary	2018	dispensary	public	yes	yes	yes	yes	yes	yes	yes	yes	yes	yes	yes	yes	yes	yes	yes	yes	rural	5	0	100	yes
Lindi Region	Mtama District Council	Namupa Dispensary	2018	dispensary	public	yes	yes	yes	yes	yes	yes	yes	no	yes	no	yes	no	yes	yes	yes	yes	rural	4	0	80	yes
Lindi Region	Mtama District Council	Ngala Dispensary	2018	dispensary	public	yes	yes	yes	no	no	no	no	no	no	no	no	no	no	yes	yes	yes	rural	3	0	60	no
Lindi Region	Mtama District Council	Ntene Dispensary	2018	dispensary	public	yes	yes	yes	yes	yes	yes	yes	yes	yes	yes	yes	yes	yes	yes	yes	yes	rural	5	0	100	yes
Lindi Region	Mtama District Council	Nyangamara Health Center	2018	health_centre	public	yes	yes	yes	partial	no	no	no	no	no	no	no	no	partial	yes	yes	yes	rural	3	1	70	no
Lindi Region	Mtama District Council	Nyangao Council Designated Hospital	2018	hospital	private	yes	yes	na	yes	yes	yes	yes	yes	yes	no	yes	no	yes	yes	yes	no	rural	3	0	60	no
Lindi Region	Mtama District Council	Nyengedi Dispensary	2018	dispensary	public	yes	yes	yes	yes	yes	yes	partial	yes	yes	no	yes	no	yes	yes	yes	yes	rural	4	0	80	yes
Lindi Region	Mtama District Council	Pangaboi Health Center	2018	health_centre	public	yes	yes	yes	no	yes	yes	yes	yes	no	no	yes	no	no	yes	yes	yes	rural	3	0	60	no
Lindi Region	Mtama District Council	Ruo Dispensary	2018	dispensary	public	yes	yes	yes	no	yes	yes	yes	yes	yes	yes	yes	yes	no	yes	yes	yes	rural	4	0	80	yes
Lindi Region	Mtama District Council	Shuka Dispensary	2018	dispensary	public	yes	no	yes	no	partial	no	partial	no	no	no	partial	no	no	yes	no	yes	rural	2	0	40	no
Lindi Region	Mtama District Council	Sudi Dispensary	2018	dispensary	public	yes	yes	yes	yes	yes	yes	yes	no	yes	yes	yes	no	yes	yes	yes	yes	rural	4	0	80	yes
Lindi Region	Nachingwea District Council	Ikungu Dispensary	2018	dispensary	public				no				partial				no	no				rural	0	0	0	no
Lindi Region	Nachingwea District Council	Kihuwe Dispensary	2018	dispensary	public	yes	no	no	no	yes	yes	partial	no	no	no	yes	no	no	yes	no	no	rural	1	0	20	no
Lindi Region	Nachingwea District Council	Kipara mtua Dispensary	2018	dispensary	public	no	no	no	no	yes	yes	yes	no	no	no	yes	no	no	no	no	no	rural	0	0	0	no
Lindi Region	Nachingwea District Council	Majimaji Hospital at District Level	2018	hospital	public	no	no	no	no	no	no	no	no	no	no	no	no	no	no	no	no	rural	0	0	0	no
Lindi Region	Nachingwea District Council	Mbondo Dispensary	2018	dispensary	public				no	partial						partial	no	no				rural	0	0	0	no
Lindi Region	Nachingwea District Council	Mchonda Dispensary	2018	dispensary	public	yes	yes	yes	no	yes	yes	yes	yes	yes	yes	yes	yes	no	yes	yes	yes	rural	4	0	80	yes
Lindi Region	Nachingwea District Council	Mkoka Dispensary	2018	dispensary	public	yes	yes	yes	yes	yes	yes	yes	yes	no	no	yes	no	yes	yes	yes	yes	rural	4	0	80	yes
Lindi Region	Nachingwea District Council	Mpute Dispensary	2018	dispensary	public	yes	no	no	no	yes	yes	partial	no	no	no	yes	no	no	yes	no	no	rural	1	0	20	no
Lindi Region	Nachingwea District Council	Mtua Dispensary	2018	dispensary	public	no	no	no	yes	yes	yes	yes	yes	yes	yes	yes	yes	yes	no	no	no	rural	2	0	40	no
Lindi Region	Nachingwea District Council	Mwenge Dispensary	2018	dispensary	public	yes	no	yes	no	yes	yes	yes	yes	no	no	yes	no	no	yes	no	yes	rural	2	0	40	no
Lindi Region	Nachingwea District Council	Nachingwea District Hospital	2018	hospital	public	yes	yes	yes	yes	yes	yes	yes	yes	yes	yes	yes	yes	yes	yes	yes	yes	rural	5	0	100	yes
Lindi Region	Nachingwea District Council	Nahimba Dispensary	2018	dispensary	public	yes	yes	yes	partial	yes	yes	yes	no	no	yes	yes	no	partial	yes	yes	yes	rural	3	1	70	no
Lindi Region	Nachingwea District Council	Namapwia Dispensary	2018	dispensary	public	yes	yes	yes	no	yes	yes	partial	no	no	no	yes	no	no	yes	yes	yes	rural	3	0	60	no
Lindi Region	Nachingwea District Council	Nditi Dispensary	2018	dispensary	public	no	yes	yes	no	partial	yes	yes	no	no	no	partial	no	no	no	yes	yes	rural	2	0	40	no
Lindi Region	Nachingwea District Council	Ngunichile Dispensary	2018	dispensary	public	yes	yes	yes	partial	no	yes	no	no	no	no	no	no	partial	yes	yes	yes	rural	3	1	70	no
Lindi Region	Nachingwea District Council	Old Camp (JWTZ) Dispensary	2018	dispensary	private	no	no	no	yes	no	no	no	no	no	no	no	no	yes	no	no	no	rural	1	0	20	no
Lindi Region	Nachingwea District Council	Ruponda Dispensary	2018	dispensary	public	yes	no	no	no	yes	yes	partial	no	no	no	yes	no	no	yes	no	no	rural	1	0	20	no
Lindi Region	Nachingwea District Council	Rweje Dispensary	2018	dispensary	public	yes	yes	yes	yes	yes	yes	yes	yes	yes	yes	yes	yes	yes	yes	yes	yes	rural	5	0	100	yes
Lindi Region	Nachingwea District Council	Tunduru Ya Leo Dispensary	2018	dispensary	public				no	partial						partial	no	no				rural	0	0	0	no
Lindi Region	Nachingwea District Council	Ulai Dispensary	2018	dispensary	public	no	yes	yes	no	yes	yes	yes	yes	yes	no	yes	no	no	no	yes	yes	rural	2	0	40	no
Lindi Region	Ruangwa District Council	Lichwachwa Dispensary	2018	dispensary	public	yes	no	yes	yes	yes	yes	partial	no	no	yes	yes	no	yes	yes	no	yes	rural	3	0	60	no
Lindi Region	Ruangwa District Council	Likwachu Dispensary	2018	dispensary	public	yes	yes	yes	no	yes	yes	yes	no	no	no	yes	no	no	yes	yes	yes	rural	3	0	60	no
Lindi Region	Ruangwa District Council	Liuguru Dispensary	2018	dispensary	public	no	yes	yes	no	yes	yes	no	yes	yes	no	yes	no	no	no	yes	yes	rural	2	0	40	no
Lindi Region	Ruangwa District Council	Makanjiro Dispensary	2018	dispensary	public	no	no	yes	partial	yes	yes	yes	yes	no	no	yes	no	partial	no	no	yes	rural	1	1	30	no
Lindi Region	Ruangwa District Council	Mbekenyera Health Center	2018	health_centre	public	yes	no	yes	yes	yes	yes	yes	yes	no	no	yes	no	yes	yes	no	yes	rural	3	0	60	no
Lindi Region	Ruangwa District Council	Mnacho Dispensary	2018	dispensary	public	yes	yes	yes	yes	yes	no	no	no	no	no	yes	no	yes	yes	yes	yes	rural	4	0	80	yes
Lindi Region	Ruangwa District Council	Mtakuja Dispensary	2018	dispensary	public	yes	no	yes	yes	yes	yes	partial	no	no	no	yes	no	yes	yes	no	yes	rural	3	0	60	no
Lindi Region	Ruangwa District Council	Namichiga Dispensary	2018	dispensary	public	yes	yes	yes	partial	yes	yes	yes	no	no	no	yes	no	partial	yes	yes	yes	rural	3	1	70	no
Lindi Region	Ruangwa District Council	Nandenje Dispensary	2018	dispensary	public	yes	yes	yes	no	yes	yes	no	no	no	no	yes	no	no	yes	yes	yes	rural	3	0	60	no
Lindi Region	Ruangwa District Council	Nkowe Health Center	2018	health_centre	public	yes	yes	yes	partial	yes	yes	partial	yes	yes	no	yes	no	partial	yes	yes	yes	rural	3	1	70	no
Manyara Region	Babati District Council	Bashnet Hospital at District Level	2018	health_centre	private	yes	yes	na	yes	yes	no	no	no	no	no	yes	no	yes	yes	yes	no	rural	3	0	60	no
Manyara Region	Babati District Council	Dabil Dispensary	2018	dispensary	public	no	no	no	yes	yes	yes	yes	yes	yes	yes	yes	yes	yes	no	no	no	rural	2	0	40	no
Manyara Region	Babati District Council	Dareda Council Designated Hospital	2018	hospital	private	yes	yes	yes	yes	yes	yes	yes	yes	yes	yes	yes	yes	yes	yes	yes	yes	rural	5	0	100	yes
Manyara Region	Babati District Council	Dareda kati Dispensary	2018	dispensary	public	yes	yes	no	no	yes	yes	yes	yes	yes	yes	yes	yes	no	yes	yes	no	rural	3	0	60	no
Manyara Region	Babati District Council	Endakiso Dispensary	2018	dispensary	public	yes	no	yes	no	yes	yes	yes	yes	yes	no	yes	no	no	yes	no	yes	rural	2	0	40	no
Manyara Region	Babati District Council	Endanachani Dispensary	2018	dispensary	private	yes	yes	yes	no	yes	yes	yes	yes	yes	yes	yes	yes	no	yes	yes	yes	rural	4	0	80	yes
Manyara Region	Babati District Council	Gallapo Health Center	2018	health_centre	public	yes	yes	yes	partial	yes	yes	yes	yes	no	no	yes	no	partial	yes	yes	yes	rural	3	1	70	no
Manyara Region	Babati District Council	Gidas Health Center	2018	health_centre	public	yes	yes	yes	no	yes	yes	partial	yes	yes	yes	yes	no	no	yes	yes	yes	rural	3	0	60	no
Manyara Region	Babati District Council	Kiru Dispensary	2018	dispensary	public	yes	yes	yes	no	yes	yes	yes	yes	yes	yes	yes	yes	no	yes	yes	yes	rural	4	0	80	yes
Manyara Region	Babati District Council	Luxmanda Dispensary	2018	dispensary	private	no	no	na	na	no	no	no	no	yes	no	no	no	no	no	no	no	rural	0	0	0	no
Manyara Region	Babati District Council	Madunga Dispensary	2018	dispensary	public	yes	yes	yes	partial	yes	yes	no	no	no	no	yes	no	partial	yes	yes	yes	rural	3	1	70	no
Manyara Region	Babati District Council	Magara Health Center	2018	dispensary	public	yes	yes	yes	no	yes	yes	no	yes	yes	yes	yes	no	no	yes	yes	yes	rural	3	0	60	no
Manyara Region	Babati District Council	Mamire Health Center	2018	health_centre	public	yes	yes	yes	partial	no	no	no	no	no	no	no	no	partial	yes	yes	yes	rural	3	1	70	no
Manyara Region	Babati District Council	Managha Dispensary	2018	dispensary	public	no	no	no	partial	partial	partial	no	no	no	no	partial	no	partial	no	no	no	rural	0	1	10	no
Manyara Region	Babati District Council	Merr Dispensary	2018	dispensary	public	yes	no	no	no	yes	yes	no	yes	yes	no	yes	no	no	yes	no	no	rural	1	0	20	no
Manyara Region	Babati District Council	Minjingu Dispensary	2018	dispensary	public	yes	no	no	partial	yes	yes	no	yes	yes	no	yes	no	partial	yes	no	no	rural	1	1	30	no
Manyara Region	Babati District Council	Mwada Dispensary	2018	dispensary	public	yes	yes	yes	partial	yes	yes	partial	no	no	no	yes	no	partial	yes	yes	yes	rural	3	1	70	no
Manyara Region	Babati District Council	Nar Dispensary	2018	dispensary	public	no	yes	yes	yes	yes	yes	yes	yes	yes	yes	yes	yes	yes	no	yes	yes	rural	4	0	80	yes
Manyara Region	Babati District Council	Nkaiti Health Center	2018	health_centre	public	yes	yes	yes	no	no	yes	no	no	no	no	no	no	no	yes	yes	yes	rural	3	0	60	no
Manyara Region	Babati District Council	Qameyu Dispensary	2018	dispensary	public	yes	yes	yes	partial	yes	yes	yes	no	no	no	yes	no	partial	yes	yes	yes	rural	3	1	70	no
Manyara Region	Babati District Council	Qash Dispensary	2018	dispensary	public	no	no	yes	no	no	no	no	no	no	no	no	no	no	no	no	yes	rural	1	0	20	no
Manyara Region	Babati District Council	Tarangire Dispensary	2018	dispensary	public	no	no	no	no	no	no	no	no	no	no	no	no	no	no	no	no	rural	0	0	0	no
Manyara Region	Babati District Council	Ufana Health Center	2018	health_centre	public	yes	yes	yes	no	yes	partial	no	no	no	no	yes	no	no	yes	yes	yes	rural	3	0	60	no
Manyara Region	Babati District Council	Vilimavitatu Dispensary	2018	dispensary	public	yes	yes	yes	no	partial	yes	yes	yes	no	yes	partial	no	no	yes	yes	yes	rural	3	0	60	no
Manyara Region	Babati District Council	Wazazi Magugu Dispensary	2018	dispensary	private	no	no	no	na	no	no	no	no	no	no	no	no	no	no	no	no	rural	0	0	0	no
Manyara Region	Babati Town Council	Babati District Hospital	2018	hospital	public	no	yes	yes	no	yes	partial	no	no	no	no	yes	no	no	no	yes	yes	urban	2	0	40	no
Manyara Region	Babati Town Council	Babati Roman catholic Dispensary	2018	dispensary	private	no	no	na	na	partial	partial	no	yes	yes	yes	partial	no	no	no	no	no	urban	0	0	0	no
Manyara Region	Babati Town Council	Bonga Health Center	2018	health_centre	public	yes	yes	no	no	yes	yes	yes	no	no	no	yes	no	no	yes	yes	no	urban	2	0	40	no
Manyara Region	Babati Town Council	Kiongozi	2018	dispensary	public	yes	yes	yes	na	partial	yes	no	no	no	no	partial	no	no	yes	yes	yes	urban	3	0	60	no
Manyara Region	Babati Town Council	Magereza Dispensary	2018	dispensary	public	no	no	no	na	no	no	no	no	no	no	no	no	no	no	no	no	urban	0	0	0	no
Manyara Region	Babati Town Council	Margakan Dispensary	2018	dispensary	public	yes	yes	na	na	yes	yes	yes	no	no	no	yes	no	no	yes	yes	no	urban	2	0	40	no
Manyara Region	Babati Town Council	Mwananchi Health Center	2018	health_centre	private	no	no	na	na	no	no	no	no	no	no	no	no	no	no	no	no	urban	0	0	0	no
Manyara Region	Babati Town Council	Polisi Dispensary	2018	dispensary	public	no	no	no	no	no	no	no	no	no	no	no	no	no	no	no	no	urban	0	0	0	no
Manyara Region	Babati Town Council	Sabilo Dispensary	2018	dispensary	private	no	no	na	na	yes	yes	no	yes	no	no	yes	no	no	no	no	no	urban	0	0	0	no
Manyara Region	Babati Town Council	Tumaini Dispensary	2018	dispensary	private	no	no	na	na	no	no	no	no	no	no	no	no	no	no	no	no	urban	0	0	0	no
Manyara Region	Babati Town Council	Wazazi Dispensary	2018	dispensary	private	no	no	na	na	yes	yes	no	yes	no	no	yes	no	no	no	no	no	urban	0	0	0	no
Manyara Region	Hanang District Council	Barjomot Dispensary	2018	dispensary	public	no	yes	yes	no	yes	yes	partial	yes	yes	no	yes	no	no	no	yes	yes	rural	2	0	40	no
Manyara Region	Hanang District Council	Bassodesh Dispensary	2018	dispensary	public	yes	no	yes	yes	yes	yes	partial	yes	yes	yes	yes	no	yes	yes	no	yes	rural	3	0	60	no
Manyara Region	Hanang District Council	Dawar Dispensary	2018	dispensary	public	yes	yes	yes	no	yes	yes	partial	yes	yes	yes	yes	no	no	yes	yes	yes	rural	3	0	60	no
Manyara Region	Hanang District Council	Dumbeta Dispensary	2018	dispensary	public	yes	no	yes	partial	yes	yes	no	no	no	no	yes	no	partial	yes	no	yes	rural	2	1	50	no
Manyara Region	Hanang District Council	Endasak Dispensary	2018	dispensary	public	yes	no	yes	partial	yes	yes	partial	yes	yes	no	yes	no	partial	yes	no	yes	rural	2	1	50	no
Manyara Region	Hanang District Council	Gidagamowd Dispensary	2018	dispensary	public	yes	yes	yes	yes	yes	partial	partial	yes	yes	yes	yes	no	yes	yes	yes	yes	rural	4	0	80	yes
Manyara Region	Hanang District Council	Gitting Dispensary	2018	dispensary	public	yes	yes	yes	partial	yes	partial	partial	yes	yes	yes	yes	no	partial	yes	yes	yes	rural	3	1	70	no
Manyara Region	Hanang District Council	Ishponga Health Center	2018	health_centre	public	no	no	no	no	no	no	no	no	no	yes	no	no	no	no	no	no	rural	0	0	0	no
Manyara Region	Hanang District Council	Katesh Health Center	2018	health_centre	public	yes	yes	no	no	yes	yes	yes	yes	yes	yes	yes	yes	no	yes	yes	no	rural	3	0	60	no
Manyara Region	Hanang District Council	Lalaji Health Center	2018	health_centre	public	yes	no	yes	no	yes	yes	yes	no	yes	yes	yes	no	no	yes	no	yes	rural	2	0	40	no
Manyara Region	Hanang District Council	Masakta Dispensary	2018	dispensary	public	yes	yes	yes	yes	yes	yes	yes	yes	yes	yes	yes	yes	yes	yes	yes	yes	rural	5	0	100	yes
Manyara Region	Hanang District Council	Mulbadaw Dispensary	2018	dispensary	public	no	no	no	no	yes	yes	no	yes	yes	yes	yes	no	no	no	no	no	rural	0	0	0	no
Manyara Region	Hanang District Council	Murumba Dispensary	2018	dispensary	public	yes	no	yes	yes	yes	yes	no	no	no	no	yes	no	yes	yes	no	yes	rural	3	0	60	no
Manyara Region	Hanang District Council	Nangwa Dispensary	2018	dispensary	public	yes	no	na	na	yes	yes	partial	yes	yes	yes	yes	no	no	yes	no	no	rural	1	0	20	no
Manyara Region	Hanang District Council	Pentekoste Endasak Dispensary	2018	dispensary	private	no	no	na	na	no	no	no	no	no	no	no	no	no	no	no	no	rural	0	0	0	no
Manyara Region	Hanang District Council	Setchet Dispensary	2018	dispensary	public	yes	yes	yes	yes	yes	yes	partial	yes	yes	yes	yes	no	yes	yes	yes	yes	rural	4	0	80	yes
Manyara Region	Hanang District Council	Sirop Dispensary	2018	dispensary	public	yes	yes	yes	partial	yes	yes	yes	yes	yes	yes	yes	yes	partial	yes	yes	yes	rural	4	1	90	yes
Manyara Region	Hanang District Council	Tumaini District Hospital	2018	hospital	public	yes	yes	no	yes	yes	no	no	yes	yes	no	yes	no	yes	yes	yes	no	rural	3	0	60	no
Manyara Region	Hanang District Council	Waama Dispensary	2018	dispensary	private	yes	no	na	na	yes	yes	yes	yes	yes	yes	yes	yes	no	yes	no	no	rural	2	0	40	no
Manyara Region	Hanang District Council	Waranga Dispensary	2018	dispensary	public	yes	yes	yes	partial	yes	yes	partial	no	no	no	yes	no	partial	yes	yes	yes	rural	3	1	70	no
Manyara Region	Kiteto District Council	Asamatwa Dispensary	2018	dispensary	public	yes	no	yes	no	no	yes	no	no	no	no	no	no	no	yes	no	yes	rural	2	0	40	no
Manyara Region	Kiteto District Council	Dongo Dispensary	2018	dispensary	public	yes	yes	yes	yes	yes	yes	yes	yes	yes	yes	yes	yes	yes	yes	yes	yes	rural	5	0	100	yes
Manyara Region	Kiteto District Council	Dosidosi Dispensary	2018	dispensary	public	yes	no	yes	partial	yes	yes	no	no	no	no	yes	no	partial	yes	no	yes	rural	2	1	50	no
Manyara Region	Kiteto District Council	Emarti Dispensary	2018	dispensary	public	no	no	no	no	yes	yes	partial	no	no	no	yes	no	no	no	no	no	rural	0	0	0	no
Manyara Region	Kiteto District Council	Engong`ongare Dispensary	2018	dispensary	public	yes	yes	yes	no	yes	partial	yes	no	no	no	yes	no	no	yes	yes	yes	rural	3	0	60	no
Manyara Region	Kiteto District Council	Engusero Health Center	2018	health_centre	public	yes	yes	yes	no	no	partial	partial	yes	no	no	no	no	no	yes	yes	yes	rural	3	0	60	no
Manyara Region	Kiteto District Council	Hope Dispensary	2018	dispensary	private	yes	no	na	na	no	no	no	no	no	no	no	no	no	yes	no	no	rural	1	0	20	no
Manyara Region	Kiteto District Council	Ilera Dispensary	2018	dispensary	public	yes	yes	yes	yes	yes	yes	yes	yes	yes	yes	yes	yes	yes	yes	yes	yes	rural	5	0	100	yes
Manyara Region	Kiteto District Council	Irkiushioibor Dispensary	2018	dispensary	public	yes	yes	no	no	partial	yes	partial	no	no	no	partial	no	no	yes	yes	no	rural	2	0	40	no
Manyara Region	Kiteto District Council	Katikati Dispensary	2018	dispensary	public	no	no	yes	yes	yes	yes	no	yes	no	no	yes	no	yes	no	no	yes	rural	2	0	40	no
Manyara Region	Kiteto District Council	Kibaya District Hospital	2018	hospital	public	no	no	yes	yes	yes	partial	yes	no	no	no	yes	no	yes	no	no	yes	rural	2	0	40	no
Manyara Region	Kiteto District Council	Kijungu Dispensary	2018	dispensary	public	yes	yes	yes	yes	yes	yes	no	no	no	no	yes	no	yes	yes	yes	yes	rural	4	0	80	yes
Manyara Region	Kiteto District Council	Kiperesa Dispensary	2018	dispensary	public	yes	yes	yes	yes	yes	yes	no	yes	yes	yes	yes	no	yes	yes	yes	yes	rural	4	0	80	yes
Manyara Region	Kiteto District Council	Kipok Dispensary	2018	dispensary	private	no	no	na	na	no	no	no	no	no	no	no	no	no	no	no	no	rural	0	0	0	no
Manyara Region	Kiteto District Council	Laiseri Dispensary	2018	dispensary	public	yes	yes	yes	partial	yes	yes	partial	yes	yes	no	yes	no	partial	yes	yes	yes	rural	3	1	70	no
Manyara Region	Kiteto District Council	Lengatei Dispensary	2018	dispensary	public	yes	yes	yes	yes	yes	yes	no	yes	yes	yes	yes	no	yes	yes	yes	yes	rural	4	0	80	yes
Manyara Region	Kiteto District Council	Lesoit Dispensary	2018	dispensary	public	yes	no	yes	partial	yes	yes	no	no	no	no	yes	no	partial	yes	no	yes	rural	2	1	50	no
Manyara Region	Kiteto District Council	Loltepesi Dispensary	2018	dispensary	public	no	no	no	no	yes	no	no	no	no	no	yes	no	no	no	no	no	rural	0	0	0	no
Manyara Region	Kiteto District Council	Loolera Dispensary	2018	dispensary	private				na								no	no				rural	0	0	0	no
Manyara Region	Kiteto District Council	Magereza Dispensary	2018	dispensary	public	no	no	no	no	yes	partial	no	no	no	no	yes	no	no	no	no	no	rural	0	0	0	no
Manyara Region	Kiteto District Council	Makame Dispensary	2018	dispensary	public	no	no	yes	no	yes	yes	no	no	no	no	yes	no	no	no	no	yes	rural	1	0	20	no
Manyara Region	Kiteto District Council	Matui Azimio Dispensary	2018	dispensary	public	yes	yes	yes	yes	yes	yes	no	yes	yes	no	yes	no	yes	yes	yes	yes	rural	4	0	80	yes
Manyara Region	Kiteto District Council	Ndaleta Dispensary	2018	dispensary	public	yes	yes	yes	partial	yes	yes	yes	yes	yes	yes	yes	yes	partial	yes	yes	yes	rural	4	1	90	yes
Manyara Region	Kiteto District Council	Ndedo Dispensary	2018	dispensary	public	yes	yes	yes	yes	yes	yes	partial	yes	yes	yes	yes	no	yes	yes	yes	yes	rural	4	0	80	yes
Manyara Region	Kiteto District Council	Ngabolo Dispensary	2018	dispensary	public	yes	yes	yes	no	partial	yes	partial	no	no	no	partial	no	no	yes	yes	yes	rural	3	0	60	no
Manyara Region	Kiteto District Council	Njoro Dispensary	2018	dispensary	public	yes	yes	yes	no	yes	yes	no	no	no	no	yes	no	no	yes	yes	yes	rural	3	0	60	no
Manyara Region	Kiteto District Council	Olkitikiti Dispensary	2018	dispensary	public	yes	yes	yes	yes	yes	yes	partial	yes	yes	yes	yes	no	yes	yes	yes	yes	rural	4	0	80	yes
Manyara Region	Kiteto District Council	Osteti Dispensary	2018	dispensary	public	yes	yes	yes	yes	yes	yes	yes	yes	yes	yes	yes	yes	yes	yes	yes	yes	rural	5	0	100	yes
Manyara Region	Kiteto District Council	Songambele Dispensary	2018	dispensary	public	no	no	yes	no	yes	yes	no	no	no	no	yes	no	no	no	no	yes	rural	1	0	20	no
Manyara Region	Kiteto District Council	Sunya Health Center	2018	health_centre	public	yes	yes	yes	no	yes	partial	partial	yes	no	no	yes	no	no	yes	yes	yes	rural	3	0	60	no
Manyara Region	Mbulu District Council	Arri Dispensary	2018	dispensary	public	yes	yes	no	yes	yes	yes	yes	yes	yes	yes	yes	yes	yes	yes	yes	no	rural	4	0	80	yes
Manyara Region	Mbulu District Council	Diyomati Dispensary	2018	dispensary	public	yes	yes	yes	yes	yes	yes	yes	no	no	no	yes	no	yes	yes	yes	yes	rural	4	0	80	yes
Manyara Region	Mbulu District Council	Dongobesh Health Center	2018	health_centre	public	yes	yes	yes	yes	no	no	no	yes	yes	yes	no	no	yes	yes	yes	yes	rural	4	0	80	yes
Manyara Region	Mbulu District Council	Endahargadat Dispensary	2018	dispensary	public	yes	yes	yes	yes	yes	yes	yes	yes	yes	yes	yes	yes	yes	yes	yes	yes	rural	5	0	100	yes
Manyara Region	Mbulu District Council	Endamillay Dispensary	2018	dispensary	public	yes	yes	yes	no	yes	yes	yes	yes	yes	yes	yes	yes	no	yes	yes	yes	rural	4	0	80	yes
Manyara Region	Mbulu District Council	Endoji Dispensary	2018	dispensary	public	yes	yes	no	partial	yes	yes	no	yes	yes	yes	yes	no	partial	yes	yes	no	rural	2	1	50	no
Manyara Region	Mbulu District Council	Gidmadoy Dispensary	2018	dispensary	public	yes	yes	yes	partial	yes	yes	yes	yes	yes	yes	yes	yes	partial	yes	yes	yes	rural	4	1	90	yes
Manyara Region	Mbulu District Council	Harbanget Dispensary	2018	dispensary	public	yes	no	no	yes	yes	yes	no	yes	no	no	yes	no	yes	yes	no	no	rural	2	0	40	no
Manyara Region	Mbulu District Council	Haydarer Dispensary	2018	dispensary	public	yes	no	yes	partial	yes	yes	partial	no	no	no	yes	no	partial	yes	no	yes	rural	2	1	50	no
Manyara Region	Mbulu District Council	Huruma Dispensary	2018	dispensary	private	yes	no	na	na	no	no	no	no	no	no	no	no	no	yes	no	no	rural	1	0	20	no
Manyara Region	Mbulu District Council	Hydom Referral Hospital at Regional Level	2019	hospital	private												no					rural	0	0	0	no
Manyara Region	Mbulu District Council	Labay Pentecoste Dispensary	2018	dispensary	private	yes	yes	yes	na	yes	yes	yes	yes	yes	yes	yes	yes	no	yes	yes	yes	rural	4	0	80	yes
Manyara Region	Mbulu District Council	Maghang Dispensary	2018	dispensary	public	yes	yes	yes	partial	yes	yes	yes	yes	yes	yes	yes	yes	partial	yes	yes	yes	rural	4	1	90	yes
Manyara Region	Mbulu District Council	Maretadu Chini Dispensary	2018	dispensary	private	no	no	yes	yes	no	no	no	no	no	no	no	no	yes	no	no	yes	rural	2	0	40	no
Manyara Region	Mbulu District Council	Masqaroda Dispensary	2018	dispensary	public	yes	yes	yes	partial	yes	yes	partial	yes	no	no	yes	no	partial	yes	yes	yes	rural	3	1	70	no
Manyara Region	Mbulu District Council	Mewadan Dispensary	2018	dispensary	public	yes	yes	yes	no	yes	yes	yes	yes	yes	yes	yes	yes	no	yes	yes	yes	rural	4	0	80	yes
Manyara Region	Mbulu District Council	Muslur Dispensary	2018	dispensary	public	yes	yes	no	no	yes	yes	yes	yes	no	no	yes	no	no	yes	yes	no	rural	2	0	40	no
Manyara Region	Mbulu District Council	Ngorat Dispensary	2018	dispensary	public	no	no	yes	no	yes	yes	yes	no	no	no	yes	no	no	no	no	yes	rural	1	0	20	no
Manyara Region	Mbulu District Council	St. Alois Health Center	2018	health_centre	private	yes	yes	na	na	yes	yes	no	yes	yes	yes	yes	no	no	yes	yes	no	rural	2	0	40	no
Manyara Region	Mbulu District Council	Tumati Dispensary	2018	dispensary	public	yes	yes	yes	partial	no	no	no	no	no	no	no	no	partial	yes	yes	yes	rural	3	1	70	no
Manyara Region	Mbulu Town Council	Daudi Health Center	2018	health_centre	public	yes	yes	yes	partial	yes	yes	partial	yes	yes	yes	yes	no	partial	yes	yes	yes	urban	3	1	70	no
Manyara Region	Mbulu Town Council	Kainam Dispensary	2018	dispensary	public	yes	yes	yes	yes	yes	yes	yes	yes	yes	yes	yes	yes	yes	yes	yes	yes	urban	5	0	100	yes
Manyara Region	Mbulu Town Council	Kuta Dispensary	2018	dispensary	public	yes	yes	yes	no	yes	yes	yes	yes	yes	yes	yes	yes	no	yes	yes	yes	urban	4	0	80	yes
Manyara Region	Mbulu Town Council	Tsawa Dispensary	2018	dispensary	public	yes	yes	yes	partial	yes	yes	yes	yes	yes	yes	yes	yes	partial	yes	yes	yes	urban	4	1	90	yes
Manyara Region	Mbulu Town Council	Zaci Dispensary	2018	dispensary	private	no	no	na	na	no	no	no	no	no	no	no	no	no	no	no	no	urban	0	0	0	no
Manyara Region	Simanjiro District Council	Emboreet Health Center	2018	health_centre	private	yes	no	na	na	yes	yes	no	no	no	no	yes	no	no	yes	no	no	rural	1	0	20	no
Manyara Region	Simanjiro District Council	Gunge Dispensary	2018	dispensary	public	yes	yes										no		yes	yes		rural	2	0	40	no
Manyara Region	Simanjiro District Council	Kilombero Dispensary	2018	dispensary	public	yes	yes	no	no	yes	yes	yes	yes	yes	yes	yes	yes	no	yes	yes	no	rural	3	0	60	no
Manyara Region	Simanjiro District Council	Kitwai A Dispensary	2018	dispensary	public	yes	yes	yes	partial	yes	yes	yes	yes	yes	yes	yes	yes	partial	yes	yes	yes	rural	4	1	90	yes
Manyara Region	Simanjiro District Council	Komolo Dispensary	2018	dispensary	private	yes	no	na	na	yes	no	no	no	no	no	yes	no	no	yes	no	no	rural	1	0	20	no
Manyara Region	Simanjiro District Council	Lengasiti Dispensary	2018	dispensary	public	no	no	yes	partial	yes	yes	yes	yes	yes	yes	yes	yes	partial	no	no	yes	rural	2	1	50	no
Manyara Region	Simanjiro District Council	Loborsoit A Dispensary	2018	dispensary	public	yes	yes	yes	yes	yes	yes	yes	yes	yes	yes	yes	yes	yes	yes	yes	yes	rural	5	0	100	yes
Manyara Region	Simanjiro District Council	Mico Calvary Dispensary	2018	dispensary	public	yes	yes	na	na	yes	yes	no	no	no	no	yes	no	no	yes	yes	no	rural	2	0	40	no
Manyara Region	Simanjiro District Council	Mirerani Health Center	2018	health_centre	public	yes	yes	yes	yes	yes	yes	yes	yes	yes	yes	yes	yes	yes	yes	yes	yes	rural	5	0	100	yes
Manyara Region	Simanjiro District Council	Naberera Health Center	2018	health_centre	public	yes	no	yes	no	yes	yes	yes	no	no	no	yes	no	no	yes	no	yes	rural	2	0	40	no
Manyara Region	Simanjiro District Council	Nadonjukin Dispensary	2018	dispensary	public	yes	yes	yes	no	yes	partial	yes	no	no	no	yes	no	no	yes	yes	yes	rural	3	0	60	no
Manyara Region	Simanjiro District Council	Namalulu Dispensary	2018	dispensary	public	yes	yes	no	yes	yes	yes	no	no	no	no	yes	no	yes	yes	yes	no	rural	3	0	60	no
Manyara Region	Simanjiro District Council	Ngorika Dispensary	2018	dispensary	public	yes	yes	yes	no	yes	yes	yes	yes	yes	yes	yes	yes	no	yes	yes	yes	rural	4	0	80	yes
Manyara Region	Simanjiro District Council	Nyumba ya Mungu Dispensary	2018	dispensary	public	yes	no	no	no	yes	yes	no	yes	no	no	yes	no	no	yes	no	no	rural	1	0	20	no
Manyara Region	Simanjiro District Council	Olchoronyori Dispensary	2018	dispensary	public	yes	yes	yes	no	yes	yes	partial	no	no	no	yes	no	no	yes	yes	yes	rural	3	0	60	no
Manyara Region	Simanjiro District Council	Oljoro 5 Dispensary	2018	dispensary	public	yes	yes	yes	partial	yes	yes	partial	yes	yes	yes	yes	no	partial	yes	yes	yes	rural	3	1	70	no
Manyara Region	Simanjiro District Council	Orkesumet Council Designated Hospital	2018	hospital	private	yes	yes	yes	yes	yes	yes	yes	yes	yes	yes	yes	yes	yes	yes	yes	yes	rural	5	0	100	yes
Manyara Region	Simanjiro District Council	Orkesumet Health Center	2018	health_centre	public	yes	yes	yes	yes	yes	yes	partial	yes	yes	yes	yes	no	yes	yes	yes	yes	rural	4	0	80	yes
Manyara Region	Simanjiro District Council	Orkesumet Dispensary	2018	dispensary	private	yes	yes	yes	yes	yes	yes	yes	yes	yes	yes	yes	yes	yes	yes	yes	yes	rural	5	0	100	yes
Manyara Region	Simanjiro District Council	Ruvu Remit Dispensary	2018	dispensary	public	yes	yes	yes	yes	yes	yes	yes	yes	yes	yes	yes	yes	yes	yes	yes	yes	rural	5	0	100	yes
Mtwara Region	Masasi District Council	Lupaso Health Center	2018	health_centre	private	no	no	na	na	yes	yes	yes	yes	no	no	yes	no	no	no	no	no	rural	0	0	0	no
Mtwara Region	Masasi District Council	Majembe Dispensary	2018	dispensary	public	yes	yes	yes	partial	yes	partial	partial	yes	no	yes	yes	no	partial	yes	yes	yes	rural	3	1	70	no
Mtwara Region	Masasi District Council	Makongonda Dispensary	2018	dispensary	public	yes	no	yes	partial	partial	no	partial	no	no	no	partial	no	partial	yes	no	yes	rural	2	1	50	no
Mtwara Region	Masasi District Council	Mapili Dispensary	2018	dispensary	public	yes	no	yes	yes	yes	yes	no	no	no	no	yes	no	yes	yes	no	yes	rural	3	0	60	no
Mtwara Region	Masasi District Council	Mbemba Dispensary	2018	dispensary	public	yes	no	yes	partial	no	no	no	no	no	no	no	no	partial	yes	no	yes	rural	2	1	50	no
Mtwara Region	Masasi District Council	Mijelejele Dispensary	2018	dispensary	public	no	yes	yes	partial	yes	yes	partial	yes	no	no	yes	no	partial	no	yes	yes	rural	2	1	50	no
Mtwara Region	Masasi District Council	Mkululu Dispensary	2018	dispensary	public	yes	yes	yes	partial	partial	yes	no	yes	yes	yes	partial	no	partial	yes	yes	yes	rural	3	1	70	no
Mtwara Region	Masasi District Council	Mkumbululu Dispensary	2018	dispensary	public	yes	no	yes	no	yes	yes	yes	no	no	yes	yes	no	no	yes	no	yes	rural	2	0	40	no
Mtwara Region	Masasi District Council	Mnavira Dispensary	2018	dispensary	public	yes	no	yes	no	yes	yes	yes	no	no	no	yes	no	no	yes	no	yes	rural	2	0	40	no
Mtwara Region	Masasi District Council	Namalembo Dispensary	2018	dispensary	public	no	no	no	no	yes	yes	partial	yes	no	no	yes	no	no	no	no	no	rural	0	0	0	no
Mtwara Region	Masasi District Council	Namatutwe Dispensary	2018	dispensary	public				no								no	no				rural	0	0	0	no
Mtwara Region	Masasi District Council	Namombwe Health Center	2018	health_centre	public	yes	no	na	na	yes	yes	no	yes	yes	no	yes	no	no	yes	no	no	rural	1	0	20	no
Mtwara Region	Masasi District Council	Chidya Dispensary	2018	dispensary	private	no	no	na	na	no	no	no	no	no	no	no	no	no	no	no	no	rural	0	0	0	no
Mtwara Region	Masasi District Council	Chikolopola Dispensary	2018	dispensary	public	yes	yes	yes	yes	yes	yes	yes	yes	yes	yes	yes	yes	yes	yes	yes	yes	rural	5	0	100	yes
Mtwara Region	Masasi District Council	Chikoweti Dispensary	2018	dispensary	public	yes	no	yes	yes	yes	yes	no	yes	no	no	yes	no	yes	yes	no	yes	rural	3	0	60	no
Mtwara Region	Masasi District Council	Chikunja Dispensary	2018	dispensary	public	no	no	no	no	yes	yes	yes	yes	yes	no	yes	no	no	no	no	no	rural	0	0	0	no
Mtwara Region	Masasi District Council	Chiungutwa Health Center	2018	health_centre	public	yes	yes	yes	partial	yes	yes	yes	yes	yes	yes	yes	yes	partial	yes	yes	yes	rural	4	1	90	yes
Mtwara Region	Masasi District Council	Chiwale Health Center	2018	health_centre	public	yes	yes	yes	yes	yes	yes	no	no	no	no	yes	no	yes	yes	yes	yes	rural	4	0	80	yes
Mtwara Region	Masasi District Council	Kanyimbi Dispensary	2018	dispensary	public	yes	yes	yes	no	yes	yes	partial	no	no	yes	yes	no	no	yes	yes	yes	rural	3	0	60	no
Mtwara Region	Masasi District Council	Luatala Dispensary	2018	dispensary	public	yes	yes	yes	yes	yes	partial	yes	yes	no	no	yes	no	yes	yes	yes	yes	rural	4	0	80	yes
Mtwara Region	Masasi District Council	Utimbe Dispensary	2018	dispensary	public	yes	yes	yes	yes	yes	yes	partial	yes	yes	yes	yes	no	yes	yes	yes	yes	rural	4	0	80	yes
Mtwara Region	Masasi District Council	Tumaini Dispensary	2018	dispensary	private	yes	yes	yes	yes	no	no	no	no	no	no	no	no	yes	yes	yes	yes	rural	4	0	80	yes
Mtwara Region	Masasi District Council	St Michael Dispensary	2018	dispensary	private	no	no	na	na	no	no	no	no	no	no	no	no	no	no	no	no	rural	0	0	0	no
Mtwara Region	Masasi District Council	Sindano Dispensary	2018	dispensary	public	yes	no	yes	yes	yes	yes	no	yes	yes	yes	yes	no	yes	yes	no	yes	rural	3	0	60	no
Mtwara Region	Masasi District Council	Shaurimoyo Dispensary	2018	dispensary	public	yes	yes	yes	yes	yes	yes	no	no	no	no	yes	no	yes	yes	yes	yes	rural	4	0	80	yes
Mtwara Region	Masasi District Council	Nanyindwa Dispensary	2018	dispensary	public	yes	no	no	yes	partial	partial	partial	no	no	no	partial	no	yes	yes	no	no	rural	2	0	40	no
Mtwara Region	Masasi District Council	Nanjota Dispensary	2018	dispensary	private	yes	yes	na	na	no	no	no	no	no	no	no	no	no	yes	yes	no	rural	2	0	40	no
Mtwara Region	Masasi District Council	Nanganga Dispensary	2018	dispensary	public	yes	no	yes	yes	yes	yes	no	no	no	no	yes	no	yes	yes	no	yes	rural	3	0	60	no
Mtwara Region	Masasi District Council	Namwanga Dispensary	2018	dispensary	public	no	yes	yes	partial	yes	yes	no	no	no	yes	yes	no	partial	no	yes	yes	rural	2	1	50	no
Mtwara Region	Masasi Town Council	Best Services Dispensary	2018	dispensary	public	no	no	yes	yes	no	no	no	no	no	no	no	no	yes	no	no	yes	urban	2	0	40	no
Mtwara Region	Masasi Town Council	Chisegu Dispensary	2018	dispensary	public	yes	yes	yes	yes	yes	yes	yes	yes	yes	no	yes	no	yes	yes	yes	yes	urban	4	0	80	yes
Mtwara Region	Masasi Town Council	Dr. Chikumba Dispensary	2018	dispensary	private	yes	yes	yes	yes	no	no	no	no	no	no	no	no	yes	yes	yes	yes	urban	4	0	80	yes
Mtwara Region	Masasi Town Council	Dr. Mwambe Health Center	2018	health_centre	private	yes	yes	yes	yes	yes	yes	partial	no	no	no	yes	no	yes	yes	yes	yes	urban	4	0	80	yes
Mtwara Region	Masasi Town Council	Ligula Medical Dispensary	2018	dispensary	private	no	no	na	na	no	no	no	no	no	no	no	no	no	no	no	no	urban	0	0	0	no
Mtwara Region	Masasi Town Council	Magereza Dispensary	2018	dispensary	public	yes	yes	yes	yes	yes	yes	partial	no	no	no	yes	no	yes	yes	yes	yes	urban	4	0	80	yes
Mtwara Region	Masasi Town Council	Makulani Dispensary	2018	dispensary	public	no	no	yes	partial	yes	yes	no	no	no	no	yes	no	partial	no	no	yes	urban	1	1	30	no
Mtwara Region	Masasi Town Council	Mbonde Dispensary	2018	dispensary	public	yes	yes	yes	no	yes	yes	yes	yes	yes	yes	yes	yes	no	yes	yes	yes	urban	4	0	80	yes
Mtwara Region	Masasi Town Council	Mkomaindo District Hospital	2018	hospital	public	yes	yes	yes	yes	yes	yes	yes	yes	yes	yes	yes	yes	yes	yes	yes	yes	urban	5	0	100	yes
Mtwara Region	Masasi Town Council	Mkuti Dispensary	2018	dispensary	public	yes	yes	yes	yes	yes	yes	yes	yes	yes	yes	yes	yes	yes	yes	yes	yes	urban	5	0	100	yes
Mtwara Region	Masasi Town Council	Mtandi Dispensary	2018	dispensary	private	yes	yes	yes	yes	yes	partial	partial	no	no	no	yes	no	yes	yes	yes	yes	urban	4	0	80	yes
Mtwara Region	Masasi Town Council	Mumbaka Dispensary	2018	dispensary	public	yes	yes	yes	yes	yes	yes	no	yes	yes	yes	yes	no	yes	yes	yes	yes	urban	4	0	80	yes
Mtwara Region	Masasi Town Council	Ndanda Group Dispensary	2018	dispensary	private	yes	yes	yes	yes	yes	yes	yes	yes	yes	yes	yes	yes	yes	yes	yes	yes	urban	5	0	100	yes
Mtwara Region	Masasi Town Council	Silabu Dispensary	2018	dispensary	public	no	no	no	partial	yes	yes	no	yes	no	no	yes	no	partial	no	no	no	urban	0	1	10	no
Mtwara Region	Masasi Town Council	Stephania Dispensary	2018	dispensary	private	yes	yes	na	na	no	no	no	no	no	no	no	no	no	yes	yes	no	urban	2	0	40	no
Mtwara Region	Masasi Town Council	Victoria Dispensary	2018	dispensary	private	yes	yes	yes	no	no	no	no	no	no	no	no	no	no	yes	yes	yes	urban	3	0	60	no
Mtwara Region	Mtwara District Council	Dihimba Dispensary	2018	dispensary	public	yes	yes	yes	yes	yes	yes	no	no	no	yes	yes	no	yes	yes	yes	yes	rural	4	0	80	yes
Mtwara Region	Mtwara District Council	Imekuwa Dispensary	2018	dispensary	public	yes	yes	yes	partial	yes	no	no	no	no	no	yes	no	partial	yes	yes	yes	rural	3	1	70	no
Mtwara Region	Mtwara District Council	Kawawa Dispensary	2018	dispensary	public	yes	yes	yes	partial	yes	yes	no	yes	no	yes	yes	no	partial	yes	yes	yes	rural	3	1	70	no
Mtwara Region	Mtwara District Council	Kilombero Dispensary	2018	dispensary	public	yes	no	no	no	yes	partial	no	no	no	no	yes	no	no	yes	no	no	rural	1	0	20	no
Mtwara Region	Mtwara District Council	Kitere Health Center	2018	health_centre	public	yes	yes	yes	no	yes	yes	yes	yes	no	yes	yes	no	no	yes	yes	yes	rural	3	0	60	no
Mtwara Region	Mtwara District Council	Libobe Dispensary	2018	dispensary	public	yes	yes	yes	no	yes	yes	partial	no	no	no	yes	no	no	yes	yes	yes	rural	3	0	60	no
Mtwara Region	Mtwara District Council	Lipwidi Dispensary	2018	dispensary	public	yes	partial	yes	partial	yes	partial	partial	yes	partial	partial	yes	no	partial	yes	partial	yes	rural	2	2	60	no
Mtwara Region	Mtwara District Council	Madimba Dispensary	2018	dispensary	public	yes	yes	yes	yes	yes	partial	no	no	no	yes	yes	no	yes	yes	yes	yes	rural	4	0	80	yes
Mtwara Region	Mtwara District Council	Mahurunga Health Center	2018	health_centre	public	no	yes	yes	partial	yes	yes	partial	yes	yes	yes	yes	no	partial	no	yes	yes	rural	2	1	50	no
Mtwara Region	Mtwara District Council	Mangopachanne Dispensary	2018	dispensary	public	yes	no	yes	no	partial	yes	no	no	no	no	partial	no	no	yes	no	yes	rural	2	0	40	no
Mtwara Region	Mtwara District Council	Mbawala Dispensary	2018	dispensary	public	yes	no	no	yes	yes	partial	partial	yes	no	yes	yes	no	yes	yes	no	no	rural	2	0	40	no
Mtwara Region	Mtwara District Council	Mgao Dispensary	2018	dispensary	public	yes	yes	yes	partial	partial	yes	partial	partial	yes	yes	partial	no	partial	yes	yes	yes	rural	3	1	70	no
Mtwara Region	Mtwara District Council	Minyembe Dispensary	2018	dispensary	public	yes	yes	yes	yes	yes	partial	partial	yes	yes	yes	yes	no	yes	yes	yes	yes	rural	4	0	80	yes
Mtwara Region	Mtwara District Council	Mkunwa Dispensary	2018	dispensary	public	yes	yes	yes	yes	yes	partial	no	no	no	no	yes	no	yes	yes	yes	yes	rural	4	0	80	yes
Mtwara Region	Mtwara District Council	Mkutimango Dispensary	2018	dispensary	public	no	no	no	partial	yes	yes	partial	no	no	no	yes	no	partial	no	no	no	rural	0	1	10	no
Mtwara Region	Mtwara District Council	Mkwajuni Dispensary	2018	dispensary	public	yes	no	no	no	yes	no	no	no	no	no	yes	no	no	yes	no	no	rural	1	0	20	no
Mtwara Region	Mtwara District Council	Msanga Mkuu Dispensary	2018	dispensary	public	no	no	no	no	yes	no	no	no	no	no	yes	no	no	no	no	no	rural	0	0	0	no
Mtwara Region	Mtwara District Council	Msanga Mkuu Dispensary	2018	dispensary	public	yes	yes	yes	no	yes	yes	partial	yes	yes	yes	yes	no	no	yes	yes	yes	rural	3	0	60	no
Mtwara Region	Mtwara District Council	Msijute Dispensary	2018	dispensary	public	yes	yes	yes	partial	yes	yes	no	no	no	no	yes	no	partial	yes	yes	yes	rural	3	1	70	no
Mtwara Region	Mtwara District Council	Msimbati Dispensary	2018	dispensary	public	yes	yes	yes	yes	yes	yes	partial	no	no	no	yes	no	yes	yes	yes	yes	rural	4	0	80	yes
Mtwara Region	Mtwara District Council	Muungano Dispensary	2018	dispensary	public	yes	yes	yes	partial	yes	yes	no	yes	yes	yes	yes	no	partial	yes	yes	yes	rural	3	1	70	no
Mtwara Region	Mtwara District Council	Nalingu Dispensary	2018	dispensary	public	yes	no	yes	partial	yes	yes	no	no	no	yes	yes	no	partial	yes	no	yes	rural	2	1	50	no
Mtwara Region	Mtwara District Council	Namanjele Dispensary	2018	dispensary	public	yes	yes	yes	partial	yes	yes	no	no	no	no	yes	no	partial	yes	yes	yes	rural	3	1	70	no
Mtwara Region	Mtwara District Council	Namgogoli Dispensary	2018	dispensary	public	yes	yes	yes	yes	yes	yes	yes	no	yes	yes	yes	no	yes	yes	yes	yes	rural	4	0	80	yes
Mtwara Region	Mtwara District Council	Nanguruwe Health Center	2018	health_centre	public	no	no	yes	no	yes	yes	partial	yes	yes	yes	yes	no	no	no	no	yes	rural	1	0	20	no
Mtwara Region	Mtwara District Council	Naumbu Dispensary	2018	dispensary	public	yes	yes	yes	no	yes	yes	no	yes	yes	yes	yes	no	no	yes	yes	yes	rural	3	0	60	no
Mtwara Region	Mtwara District Council	Tangazo Dispensary	2018	dispensary	public	yes	yes	yes	partial	yes	yes	no	no	no	no	yes	no	partial	yes	yes	yes	rural	3	1	70	no
Mtwara Region	Mtwara District Council	Ziwani Dispensary	2018	dispensary	public	yes	no	yes	no	yes	yes	no	no	no	no	yes	no	no	yes	no	yes	rural	2	0	40	no
Mtwara Region	Mtwara Municipal Council	Bandari Dispensary	2018	dispensary	public	yes	yes	na	na	yes	no	yes	no	no	no	yes	no	no	yes	yes	no	urban	2	0	40	no
Mtwara Region	Mtwara Municipal Council	Fajma Health Center	2018	health_centre	private	no	no	na	na	no	no	no	no	no	no	no	no	no	no	no	no	urban	0	0	0	no
Mtwara Region	Mtwara Municipal Council	Huruma Dispensary	2018	health_centre	private	no	no	no	no	no	no	no	no	no	no	no	no	no	no	no	no	urban	0	0	0	no
Mtwara Region	Mtwara Municipal Council	Mikindani Health Center	2018	health_centre	public	yes	yes	yes	yes	yes	yes	yes	yes	yes	yes	yes	yes	yes	yes	yes	yes	urban	5	0	100	yes
Mtwara Region	Mtwara Municipal Council	Rwelu Dispensary	2018	dispensary	public	yes	yes	yes	no	yes	partial	yes	no	no	no	yes	no	no	yes	yes	yes	urban	3	0	60	no
Mtwara Region	Mtwara Municipal Council	Sabato Dispensary	2018	dispensary	private	no	yes	na	na	yes	yes	no	no	no	no	yes	no	no	no	yes	no	urban	1	0	20	no
Mtwara Region	Mtwara Municipal Council	Shangani Dispensary	2018	dispensary	private	yes	no	na	na	yes	yes	yes	no	no	no	yes	no	no	yes	no	no	urban	1	0	20	no
Mtwara Region	Mtwara Municipal Council	St Paul Dispensary	2018	dispensary	private	yes	no	na	na	yes	yes	partial	yes	yes	no	yes	no	no	yes	no	no	urban	1	0	20	no
Mtwara Region	Mtwara Municipal Council	Ufukoni Dispensary	2018	dispensary	public	yes	yes	yes	partial	yes	yes	no	yes	yes	no	yes	no	partial	yes	yes	yes	urban	3	1	70	no
Mtwara Region	Mtwara Municipal Council	Umoja Dispensary	2018	dispensary	public	yes	no	no	no	yes	yes	partial	no	no	no	yes	no	no	yes	no	no	urban	1	0	20	no
Mtwara Region	Nanyamba Town Council	Chawi Dispensary	2018	dispensary	public	yes	no	yes	no	yes	yes	no	no	no	no	yes	no	no	yes	no	yes	urban	2	0	40	no
Mtwara Region	Nanyamba Town Council	Dinyecha Health Center	2018	dispensary	public	yes	no	yes	no	yes	yes	no	yes	yes	no	yes	no	no	yes	no	yes	urban	2	0	40	no
Mtwara Region	Nanyamba Town Council	Kitama Bondeni Dispensary	2018	dispensary	public	no	no	yes	no	yes	yes	no	no	no	no	yes	no	no	no	no	yes	urban	1	0	20	no
Mtwara Region	Nanyamba Town Council	Kitaya Dispensary	2018	dispensary	public	yes	yes	yes	no	yes	yes	no	no	no	no	yes	no	no	yes	yes	yes	urban	3	0	60	no
Mtwara Region	Nanyamba Town Council	Kiyanga Dispensary	2018	dispensary	public	yes	no	yes	no	yes	yes	no	no	no	no	yes	no	no	yes	no	yes	urban	2	0	40	no
Mtwara Region	Nanyamba Town Council	Mnima Dispensary	2018	dispensary	public	yes	no	no	no	yes	yes	no	no	no	no	yes	no	no	yes	no	no	urban	1	0	20	no
Mtwara Region	Nanyamba Town Council	Mnongodi Dispensary	2018	dispensary	public	yes	no	yes	no	yes	yes	no	no	no	no	yes	no	no	yes	no	yes	urban	2	0	40	no
Mtwara Region	Nanyamba Town Council	Mtiniko Dispensary	2018	dispensary	public	yes	no	yes	yes	yes	yes	yes	no	no	no	yes	no	yes	yes	no	yes	urban	3	0	60	no
Mtwara Region	Nanyamba Town Council	Mwang'anga Dispensary	2018	dispensary	public	yes	no	yes	no	yes	yes	no	no	no	no	yes	no	no	yes	no	yes	urban	2	0	40	no
Mtwara Region	Nanyamba Town Council	Namisangi Dispensary	2018	dispensary	public	yes	no	yes	no	yes	yes	no	no	no	no	yes	no	no	yes	no	yes	urban	2	0	40	no
Mtwara Region	Nanyamba Town Council	Nanjedya Dispensary	2018	dispensary	public	yes	no	yes	no	partial	yes	no	no	no	no	partial	no	no	yes	no	yes	urban	2	0	40	no
Mtwara Region	Nanyamba Town Council	Nanyamba Health Center	2018	health_centre	private	no	yes	na	na	no	no	no	no	no	no	no	no	no	no	yes	no	urban	1	0	20	no
Mtwara Region	Nanyamba Town Council	Narunga Dispensary	2018	dispensary	public	yes	no	yes	no	yes	yes	no	no	no	no	yes	no	no	yes	no	yes	urban	2	0	40	no
Mtwara Region	Nanyamba Town Council	Nyundo Dispensary	2018	dispensary	public	yes	no	yes	no	yes	yes	no	no	no	no	yes	no	no	yes	no	yes	urban	2	0	40	no
Mtwara Region	Nanyumbu District Council	Chipuputa Dispensary	2018	dispensary	public	yes	yes	yes	yes	yes	yes	yes	yes	yes	yes	yes	yes	yes	yes	yes	yes	rural	5	0	100	yes
Mtwara Region	Nanyumbu District Council	Kenoshukuru Dispensary	2018	dispensary	private	no	no	na	na	no	no	no	no	no	no	no	no	no	no	no	no	rural	0	0	0	no
Mtwara Region	Nanyumbu District Council	Likokona Dispensary	2018	dispensary	public	yes	no	yes	yes	yes	partial	partial	yes	yes	yes	yes	no	yes	yes	no	yes	rural	3	0	60	no
Mtwara Region	Nanyumbu District Council	Lumesule Dispensary	2018	dispensary	private	yes	no	yes	yes	yes	yes	yes	yes	yes	yes	yes	yes	yes	yes	no	yes	rural	4	0	80	yes
Mtwara Region	Nanyumbu District Council	Makong'ondera Dispensary	2018	dispensary	public	yes	no	yes	yes	yes	partial	partial	yes	yes	yes	yes	no	yes	yes	no	yes	rural	3	0	60	no
Mtwara Region	Nanyumbu District Council	Mangaka District Hospital	2018	dispensary	public	yes	yes	yes	yes	yes	yes	yes	yes	yes	yes	yes	yes	yes	yes	yes	yes	rural	5	0	100	yes
Mtwara Region	Nanyumbu District Council	Maratani Dispensary	2018	dispensary	public	yes	yes	yes	yes	yes	yes	yes	yes	yes	yes	yes	yes	yes	yes	yes	yes	rural	5	0	100	yes
Mtwara Region	Nanyumbu District Council	Marumba Dispensary	2018	dispensary	public	yes	yes	yes	yes	yes	partial	yes	yes	no	yes	yes	no	yes	yes	yes	yes	rural	4	0	80	yes
Mtwara Region	Nanyumbu District Council	Masuguru Dispensary	2018	dispensary	public	yes	no	no	yes	yes	yes	yes	no	yes	no	yes	no	yes	yes	no	no	rural	2	0	40	no
Mtwara Region	Nanyumbu District Council	Mburusa Dispensary	2018	dispensary	public	yes	yes	yes	yes	yes	yes	yes	yes	yes	yes	yes	yes	yes	yes	yes	yes	rural	5	0	100	yes
Mtwara Region	Nanyumbu District Council	Michiga Health Center	2018	health_centre	public	yes	yes	yes	yes	yes	yes	yes	no	yes	yes	yes	no	yes	yes	yes	yes	rural	4	0	80	yes
Mtwara Region	Nanyumbu District Council	Mikangaula Dispensary	2018	dispensary	public	yes	yes	no	partial	yes	partial	yes	yes	no	no	yes	no	partial	yes	yes	no	rural	2	1	50	no
Mtwara Region	Nanyumbu District Council	Mikuva Dispensary	2018	dispensary	public	yes	yes	yes	yes	yes	yes	yes	no	yes	yes	yes	no	yes	yes	yes	yes	rural	4	0	80	yes
Mtwara Region	Nanyumbu District Council	Mkonona Dispensary	2018	dispensary	public	yes	yes	yes	yes	yes	yes	yes	yes	yes	yes	yes	yes	yes	yes	yes	yes	rural	5	0	100	yes
Mtwara Region	Nanyumbu District Council	Mkumbaru Dispensary	2018	dispensary	public	no	no	yes	no	yes	yes	yes	no	no	no	yes	no	no	no	no	yes	rural	1	0	20	no
Mtwara Region	Nanyumbu District Council	Mtambaswala Health Center	2018	health_centre	public	yes	no	no	no	yes	no	no	no	no	no	yes	no	no	yes	no	no	rural	1	0	20	no
Mtwara Region	Nanyumbu District Council	Nakopi	2018	dispensary	private	yes	no	no	yes	partial	no	no	no	yes	no	partial	no	yes	yes	no	no	rural	2	0	40	no
Mtwara Region	Nanyumbu District Council	Nandete Dispensary	2018	dispensary	public	yes	yes	no	yes	yes	no	yes	no	no	no	yes	no	yes	yes	yes	no	rural	3	0	60	no
Mtwara Region	Nanyumbu District Council	Nangomba Dispensary	2018	dispensary	public	yes	yes	yes	yes	yes	yes	yes	yes	yes	yes	yes	yes	yes	yes	yes	yes	rural	5	0	100	yes
Mtwara Region	Nanyumbu District Council	Nanyumbu Health Center	2018	health_centre	public	yes	yes	no	yes	yes	no	no	yes	yes	yes	yes	no	yes	yes	yes	no	rural	3	0	60	no
Mtwara Region	Nanyumbu District Council	Sengenya Dispensary	2018	dispensary	public	yes	yes	yes	yes	yes	partial	yes	yes	yes	yes	yes	no	yes	yes	yes	yes	rural	4	0	80	yes
Mtwara Region	Newala District Council	Chihangu Rural Health Center	2018	health_centre	public	yes	no	no	no	yes	yes	no	no	no	no	yes	no	no	yes	no	no	rural	1	0	20	no
Mtwara Region	Newala District Council	Chitekete Dispensary	2018	dispensary	public	no	no	yes	partial	yes	yes	no	no	no	no	yes	no	partial	no	no	yes	rural	1	1	30	no
Mtwara Region	Newala District Council	Lengo Dispensary	2018	dispensary	public	yes	no	yes	no	partial	yes	no	yes	yes	no	partial	no	no	yes	no	yes	rural	2	0	40	no
Mtwara Region	Newala District Council	Makukwe Dispensary	2018	dispensary	public	yes	no	yes	partial	yes	yes	yes	no	no	no	yes	no	partial	yes	no	yes	rural	2	1	50	no
Mtwara Region	Newala District Council	Malatu Dispensary	2018	dispensary	public	no	no	yes	partial	yes	yes	no	no	no	no	yes	no	partial	no	no	yes	rural	1	1	30	no
Mtwara Region	Newala District Council	Mikumbi Dispensary	2018	dispensary	public	yes	yes	yes	partial	yes	yes	no	yes	yes	yes	yes	no	partial	yes	yes	yes	rural	3	1	70	no
Mtwara Region	Newala District Council	Mnali Dispensary	2018	dispensary	public	yes	no	yes	no	yes	yes	no	no	no	no	yes	no	no	yes	no	yes	rural	2	0	40	no
Mtwara Region	Newala District Council	Mnolela Dispensary	2018	dispensary	public	yes	yes	yes	yes	yes	yes	yes	no	no	yes	yes	no	yes	yes	yes	yes	rural	4	0	80	yes
Mtwara Region	Newala District Council	Mtongwele Dispensary	2018	dispensary	public	no	no	no	no	yes	yes	no	no	no	no	yes	no	no	no	no	no	rural	0	0	0	no
Mtwara Region	Newala District Council	Nanyamba Dispensary	2018	dispensary	public	yes	yes	yes	no	yes	yes	no	no	no	no	yes	no	no	yes	yes	yes	rural	3	0	60	no
Mtwara Region	Newala Town Council	Chihanga Dispensary	2018	dispensary	public	yes	yes	yes	no	yes	yes	no	yes	yes	yes	yes	no	no	yes	yes	yes	urban	3	0	60	no
Mtwara Region	Newala Town Council	Kilidu I Dispensary	2018	dispensary	public	no	no	yes	partial	yes	yes	yes	no	no	no	yes	no	partial	no	no	yes	urban	1	1	30	no
Mtwara Region	Newala Town Council	Kilidu II Dispensary	2018	dispensary	public	yes	no	yes	partial	partial	yes	no	no	no	no	partial	no	partial	yes	no	yes	urban	2	1	50	no
Mtwara Region	Newala Town Council	Magereza Newala Dispensary	2018	dispensary	public	no	no	no	no	yes	yes	no	no	no	no	yes	no	no	no	no	no	urban	0	0	0	no
Mtwara Region	Newala Town Council	Makonga Dispensary	2018	dispensary	public	yes	yes	yes	partial	yes	yes	no	yes	yes	yes	yes	no	partial	yes	yes	yes	urban	3	1	70	no
Mtwara Region	Newala Town Council	Makote Dispensary	2018	dispensary	public	yes	yes	yes	yes	yes	yes	partial	yes	yes	yes	yes	no	yes	yes	yes	yes	urban	4	0	80	yes
Mtwara Region	Newala Town Council	Mapili Dispensary	2018	dispensary	public	no	no	yes	no	yes	yes	no	no	no	no	yes	no	no	no	no	yes	urban	1	0	20	no
Mtwara Region	Newala Town Council	Mkoma I Dispensary	2018	dispensary	public	yes	no	yes	yes	yes	partial	yes	yes	yes	yes	yes	no	yes	yes	no	yes	urban	3	0	60	no
Mtwara Region	Newala Town Council	Mpilipili Dispensary	2018	dispensary	public	no	no	yes	yes	yes	yes	partial	no	no	yes	yes	no	yes	no	no	yes	urban	2	0	40	no
Mtwara Region	Newala Town Council	Nambunga Dispensary	2018	dispensary	public	yes	yes	yes	yes	yes	yes	partial	yes	yes	yes	yes	no	yes	yes	yes	yes	urban	4	0	80	yes
Mtwara Region	Newala Town Council	Namiyonga Dispensary	2018	dispensary	public	yes	yes	no	partial	yes	yes	no	no	no	no	yes	no	partial	yes	yes	no	urban	2	1	50	no
Mtwara Region	Newala Town Council	Newala District Hospital	2018	hospital	public	yes	yes	yes	yes	yes	partial	yes	yes	yes	yes	yes	no	yes	yes	yes	yes	urban	4	0	80	yes
Mtwara Region	Newala Town Council	Rehema Health Center	2018	health_centre	private	no	no	na	na	no	no	no	no	no	no	no	no	no	no	no	no	urban	0	0	0	no
Mtwara Region	Newala Town Council	Tawala Dispensary	2018	dispensary	public	no	no	no	no	no	no	no	no	no	no	no	no	no	no	no	no	urban	0	0	0	no
Mtwara Region	Tandahimba District Council	Amani Dispensary	2018	dispensary	private	no	no	na	na	no	no	no	no	no	no	no	no	no	no	no	no	rural	0	0	0	no
Mtwara Region	Tandahimba District Council	Chaume Dispensary	2018	dispensary	public	yes	no	yes	no	yes	yes	no	yes	yes	no	yes	no	no	yes	no	yes	rural	2	0	40	no
Mtwara Region	Tandahimba District Council	Chidede Dispensary	2018	dispensary	public	yes	yes	yes	no	yes	yes	yes	yes	no	no	yes	no	no	yes	yes	yes	rural	3	0	60	no
Mtwara Region	Tandahimba District Council	Chingungwe Dispensary	2018	dispensary	public	yes	yes	yes	partial	yes	yes	yes	no	no	no	yes	no	partial	yes	yes	yes	rural	3	1	70	no
Mtwara Region	Tandahimba District Council	Dinembo Dispensary	2018	dispensary	public	yes	yes	yes	partial	yes	yes	partial	no	no	no	yes	no	partial	yes	yes	yes	rural	3	1	70	no
Mtwara Region	Tandahimba District Council	HMJ Dispensary	2018	dispensary	private	no	no	na	na	no	no	no	no	no	no	no	no	no	no	no	no	rural	0	0	0	no
Mtwara Region	Tandahimba District Council	Kitama Dispensary	2018	dispensary	public	yes	yes	yes	partial	partial	yes	yes	no	no	no	partial	no	partial	yes	yes	yes	rural	3	1	70	no
Mtwara Region	Tandahimba District Council	Likolombe Dispensary	2018	dispensary	public	yes	yes	no	yes	partial	yes	yes	yes	yes	no	partial	no	yes	yes	yes	no	rural	3	0	60	no
Mtwara Region	Tandahimba District Council	Lipalwe Dispensary	2018	dispensary	public	yes	yes	yes	partial	yes	yes	yes	yes	yes	yes	yes	yes	partial	yes	yes	yes	rural	4	1	90	yes
Mtwara Region	Tandahimba District Council	Litehu Dispensary	2018	dispensary	public	yes	yes	yes	yes	yes	yes	yes	yes	yes	yes	yes	yes	yes	yes	yes	yes	rural	5	0	100	yes
Mtwara Region	Tandahimba District Council	Luagala Health Center	2018	health_centre	private	no	no	na	na	no	no	no	no	no	no	no	no	no	no	no	no	rural	0	0	0	no
Mtwara Region	Tandahimba District Council	Lukokoda Dispensary	2018	dispensary	public	yes	yes	yes	partial	yes	yes	partial	no	no	no	yes	no	partial	yes	yes	yes	rural	3	1	70	no
Mtwara Region	Tandahimba District Council	Lyenje Dispensary	2018	dispensary	public	no	no	no	no	no	no	no	no	no	no	no	no	no	no	no	no	rural	0	0	0	no
Mtwara Region	Tandahimba District Council	Maheha Dispensary	2018	dispensary	public	yes	yes	yes	partial	yes	yes	partial	yes	yes	yes	yes	no	partial	yes	yes	yes	rural	3	1	70	no
Mtwara Region	Tandahimba District Council	Mahuta Health Center	2018	health_centre	public	yes	no	yes	yes	yes	yes	yes	yes	no	no	yes	no	yes	yes	no	yes	rural	3	0	60	no
Mtwara Region	Tandahimba District Council	Mangombya Dispensary	2018	dispensary	public	yes	no	yes	partial	yes	partial	partial	yes	no	yes	yes	no	partial	yes	no	yes	rural	2	1	50	no
Mtwara Region	Tandahimba District Council	Mchichira Dispensary	2018	dispensary	public	yes	yes	yes	no	yes	yes	yes	yes	yes	yes	yes	yes	no	yes	yes	yes	rural	4	0	80	yes
Mtwara Region	Tandahimba District Council	Michenjele Dispensary	2018	dispensary	public	yes	yes	yes	no	yes	yes	partial	no	no	no	yes	no	no	yes	yes	yes	rural	3	0	60	no
Mtwara Region	Tandahimba District Council	Mihambwe Dispensary	2018	dispensary	public	yes	no	yes	no	yes	yes	yes	yes	no	yes	yes	no	no	yes	no	yes	rural	2	0	40	no
Mtwara Region	Tandahimba District Council	Mivanga Dispensary	2018	dispensary	public	yes	no	yes	no	yes	yes	partial	no	no	no	yes	no	no	yes	no	yes	rural	2	0	40	no
Mtwara Region	Tandahimba District Council	Mkola Dispensary	2018	dispensary	public	yes	yes	yes	no	yes	yes	yes	yes	yes	yes	yes	yes	no	yes	yes	yes	rural	4	0	80	yes
Mtwara Region	Tandahimba District Council	Mkoreha Dispensary	2018	dispensary	public	no	no	yes	no	yes	yes	partial	yes	yes	yes	yes	no	no	no	no	yes	rural	1	0	20	no
Mtwara Region	Tandahimba District Council	Mkwedu Dispensary	2018	dispensary	public	yes	no	yes	partial	no	yes	partial	no	no	no	no	no	partial	yes	no	yes	rural	2	1	50	no
Mtwara Region	Tandahimba District Council	Mkwiti Dispensary	2018	dispensary	public	no	no	yes	no	yes	yes	no	yes	yes	no	yes	no	no	no	no	yes	rural	1	0	20	no
Mtwara Region	Tandahimba District Council	Namikupa Health Center	2018	health_centre	public	yes	no	yes	yes	yes	yes	no	yes	yes	yes	yes	no	yes	yes	no	yes	rural	3	0	60	no
Mtwara Region	Tandahimba District Council	Namindondi Dispensary	2018	dispensary	public	yes	yes	yes	partial	yes	yes	partial	no	no	no	yes	no	partial	yes	yes	yes	rural	3	1	70	no
Mtwara Region	Tandahimba District Council	Namkomolela Dispensary	2018	dispensary	public	no	no	yes	no	yes	yes	no	yes	yes	no	yes	no	no	no	no	yes	rural	1	0	20	no
Mtwara Region	Tandahimba District Council	Nanyanga Dispensary	2018	dispensary	public	no	no	yes	no	yes	yes	yes	yes	yes	yes	yes	yes	no	no	no	yes	rural	2	0	40	no
Mtwara Region	Tandahimba District Council	Ngunja Dispensary	2018	dispensary	public	yes	yes	yes	partial	yes	yes	yes	no	no	no	yes	no	partial	yes	yes	yes	rural	3	1	70	no
Mtwara Region	Tandahimba District Council	Tandahimba District Hospital	2018	hospital	public	yes	yes	yes	yes	yes	yes	yes	yes	yes	yes	yes	yes	yes	yes	yes	yes	rural	5	0	100	yes
Songwe Region	Tunduma Town Council	Chiwezi Dispensary	2018	dispensary	public	yes	yes	yes	no	yes	yes	partial	no	no	yes	yes	no	no	yes	yes	yes	urban	3	0	60	no
Songwe Region	Tunduma Town Council	Faraja Dispensary	2018	dispensary	private	yes	yes	na	na	yes	no	no	no	no	no	yes	no	no	yes	yes	no	urban	2	0	40	no
Songwe Region	Tunduma Town Council	Holy Family Health Center	2018	health_centre	private	yes	yes	na	na	yes	yes	yes	yes	yes	yes	yes	yes	no	yes	yes	no	urban	3	0	60	no
Songwe Region	Tunduma Town Council	Ilasi II Dispensary	2018	dispensary	private	no	no	na	na	no	no	no	no	no	no	no	no	no	no	no	no	urban	0	0	0	no
Songwe Region	Tunduma Town Council	Katete Dispensary	2018	dispensary	public	yes	yes	yes	no	yes	yes	yes	yes	yes	yes	yes	yes	no	yes	yes	yes	urban	4	0	80	yes
Songwe Region	Tunduma Town Council	Moravian Health Center	2018	health_centre	private	yes	yes	yes	na	no	no	no	no	no	no	no	no	no	yes	yes	yes	urban	3	0	60	no
Songwe Region	Tunduma Town Council	Mpande Dispensary	2018	dispensary	public	yes	yes	yes	no	yes	yes	yes	yes	yes	yes	yes	yes	no	yes	yes	yes	urban	4	0	80	yes
Songwe Region	Tunduma Town Council	Nandanga Dispensary	2018	dispensary	public	yes	no	yes	no	yes	yes	partial	yes	yes	yes	yes	no	no	yes	no	yes	urban	2	0	40	no
Songwe Region	Tunduma Town Council	Tunduma Health Center	2018	health_centre	public	yes	yes	yes	no	yes	yes	yes	yes	yes	yes	yes	yes	no	yes	yes	yes	urban	4	0	80	yes
Morogoro Region	Ifakara Town Council	Ifakara Dispensary	2018	dispensary	private	no	no	na	na	no	no	no	no	no	no	no	no	no	no	no	no	urban	0	0	0	no
Morogoro Region	Ifakara Town Council	Kiberege Dispensary	2018	dispensary	public	no	no	yes	no	no	no	no	no	no	no	no	no	no	no	no	yes	urban	1	0	20	no
Morogoro Region	Ifakara Town Council	Kiberege Prison Dispensary	2018	dispensary	public	no	no	no	no	yes	yes	partial	no	no	no	yes	no	no	no	no	no	urban	0	0	0	no
Morogoro Region	Ifakara Town Council	Kikwawila Dispensary	2018	dispensary	private	yes	yes	na	na	yes	partial	partial	no	no	no	yes	no	no	yes	yes	no	urban	2	0	40	no
Morogoro Region	Ifakara Town Council	Sonjo Dispensary	2018	dispensary	public	yes	no	yes	no	yes	yes	partial	yes	yes	no	yes	no	no	yes	no	yes	urban	2	0	40	no
Morogoro Region	Kilombero District Council	Ane Dispensary	2018	dispensary	private	no	no	na	na	partial	no	no	no	no	no	partial	no	no	no	no	no	rural	0	0	0	no
Morogoro Region	Kilombero District Council	Ikule Dispensary	2018	dispensary	public	yes	yes	no	no	yes	yes	partial	no	no	no	yes	no	no	yes	yes	no	rural	2	0	40	no
Morogoro Region	Kilombero District Council	Ikwambi Dispensary	2018	dispensary	public	yes	yes	yes	yes	yes	yes	yes	no	no	no	yes	no	yes	yes	yes	yes	rural	4	0	80	yes
Morogoro Region	Kilombero District Council	Ipinde Dispensary	2018	dispensary	public	no	no	yes	no	yes	yes	yes	no	no	no	yes	no	no	no	no	yes	rural	1	0	20	no
Morogoro Region	Kilombero District Council	Kitete Dispensary	2018	dispensary	public	yes	yes	no	no	partial	yes	partial	no	no	no	partial	no	no	yes	yes	no	rural	2	0	40	no
Morogoro Region	Kilombero District Council	Mary's Dispensary	2018	dispensary	private	yes	no	na	na	partial	no	no	no	no	no	partial	no	no	yes	no	no	rural	1	0	20	no
Morogoro Region	Kilombero District Council	Mbingu Dispensary	2018	dispensary	public	yes	yes	yes	partial	yes	yes	yes	yes	yes	yes	yes	yes	partial	yes	yes	yes	rural	4	1	90	yes
Morogoro Region	Kilombero District Council	Mchombe Dispensary	2018	dispensary	private	no	no	na	na	no	no	no	no	no	no	no	no	no	no	no	no	rural	0	0	0	no
Morogoro Region	Kilombero District Council	Mofu Dispensary	2018	dispensary	private	no	yes	na	na	partial	no	no	no	no	no	partial	no	no	no	yes	no	rural	1	0	20	no
Morogoro Region	Kilombero District Council	Udagaji Dispensary	2018	dispensary	public	yes	yes	yes	no	yes	yes	yes	yes	no	no	yes	no	no	yes	yes	yes	rural	3	0	60	no
Morogoro Region	Kilosa District Council	Arafa Dispensary	2018	dispensary	private	no	no	na	na	no	no	no	no	no	no	no	no	no	no	no	no	rural	0	0	0	no
Morogoro Region	Kilosa District Council	Care one Dispensary	2018	dispensary	private	no	no	na	na	no	no	no	no	no	no	no	no	no	no	no	no	rural	0	0	0	no
Morogoro Region	Kilosa District Council	Chanzuru Dispensary	2018	dispensary	public	yes	yes	yes	no	yes	yes	yes	yes	yes	Yes	yes	yes	no	yes	yes	yes	rural	4	0	80	yes
Morogoro Region	Kilosa District Council	Chonwe Dispensary	2018	dispensary	public	yes	no	yes	no	partial	partial	partial	no	no	no	partial	no	no	yes	no	yes	rural	2	0	40	no
Morogoro Region	Kilosa District Council	Dumila Health Center	2018	health_centre	public	yes	no	no	no	partial	no	partial	no	no	no	partial	no	no	yes	no	no	rural	1	0	20	no
Morogoro Region	Kilosa District Council	Elbenezer Dispensary	2018	dispensary	private	yes	yes	na	yes	yes	no	no	no	no	no	yes	no	yes	yes	yes	no	rural	3	0	60	no
Morogoro Region	Kilosa District Council	Ilonga Dispensary	2018	dispensary	public	yes	yes	yes	yes	partial	yes	yes	no	no	no	partial	no	yes	yes	yes	yes	rural	4	0	80	yes
Morogoro Region	Kilosa District Council	Kidodi Health Center	2018	health_centre	public	yes	yes	yes	no	yes	yes	yes	yes	yes	Yes	yes	yes	no	yes	yes	yes	rural	4	0	80	yes
Morogoro Region	Kilosa District Council	Kidogobasi Dispensary	2018	dispensary	public	yes	yes	no	no	yes	no	no	no	yes	Yes	yes	no	no	yes	yes	no	rural	2	0	40	no
Morogoro Region	Kilosa District Council	Kilangali Dispensary	2018	dispensary	public	yes	yes	yes	yes			yes	yes	yes	Yes		no	yes	yes	yes	yes	rural	4	0	80	yes
Morogoro Region	Kilosa District Council	Kisanga Dispensary	2018	dispensary	public	yes	yes	yes	no	yes	partial	yes	yes	no	no	yes	no	no	yes	yes	yes	rural	3	0	60	no
Morogoro Region	Kilosa District Council	Kitange Dispensary	2018	dispensary	public	yes	yes	yes	partial	partial	partial	yes	yes	yes	Yes	partial	no	partial	yes	yes	yes	rural	3	1	70	no
Morogoro Region	Kilosa District Council	Kitete Dispensary	2018	dispensary	public	yes	yes	yes	yes	yes	yes	no	no	no	no	yes	no	yes	yes	yes	yes	rural	4	0	80	yes
Morogoro Region	Kilosa District Council	Lumbiji Dispensary	2018	dispensary	private	yes	yes	na	na	no	no	no	no	no	no	no	no	no	yes	yes	no	rural	2	0	40	no
Morogoro Region	Kilosa District Council	Lumuma Dispensary	2018	dispensary	public	yes	yes	yes	no	yes	yes	yes	yes	yes	Yes	yes	yes	no	yes	yes	yes	rural	4	0	80	yes
Morogoro Region	Kilosa District Council	Mabwerebwere Dispensary	2018	dispensary	public	yes	yes	yes	no	yes	yes	partial	no	no	no	yes	no	no	yes	yes	yes	rural	3	0	60	no
Morogoro Region	Kilosa District Council	Magole Dispensary	2018	dispensary	public	yes	no	no	no	no	yes	no	yes	yes	Yes	no	no	no	yes	no	no	rural	1	0	20	no
Morogoro Region	Kilosa District Council	Magubike Health Center	2018	health_centre	public	yes	yes	yes	yes	yes	yes	yes	yes	yes	Yes	yes	yes	yes	yes	yes	yes	rural	5	0	100	yes
Morogoro Region	Kilosa District Council	Makwambe Dispensary	2018	dispensary	public	yes	no	yes	no	yes	no	no	no	no	no	yes	no	no	yes	no	yes	rural	2	0	40	no
Morogoro Region	Kilosa District Council	Malolo Dispensary	2018	dispensary	public	no	no	yes	yes	no	no	no	no	no	no	no	no	yes	no	no	yes	rural	2	0	40	no
Morogoro Region	Kilosa District Council	Mbamba Dispensary	2018	dispensary	public	yes	yes	yes	no	yes	yes	yes	yes	yes	Yes	yes	yes	no	yes	yes	yes	rural	4	0	80	yes
Morogoro Region	Kilosa District Council	MICO Dispensary	2018	dispensary	private	no	no	na	na	no	no	no	no	no	no	no	no	no	no	no	no	rural	0	0	0	no
Morogoro Region	Kilosa District Council	Mikumi CVM Dispensary	2018	dispensary	public	no	no	na	na	no	partial	no	no	no	no	no	no	no	no	no	no	rural	0	0	0	no
Morogoro Region	Kilosa District Council	Msowero Dispensary	2018	dispensary	public	yes	yes	yes	no	yes	yes	yes	yes	yes	no	yes	no	no	yes	yes	yes	rural	3	0	60	no
Morogoro Region	Kilosa District Council	Mtumbatu Dispensary	2018	dispensary	public	no	no	no	partial	yes	yes	partial	no	no	no	yes	no	partial	no	no	no	rural	0	1	10	no
Morogoro Region	Kilosa District Council	Munisagara Dispensary	2018	dispensary	public	yes	yes	yes	no	yes	yes	yes	no	no	no	yes	no	no	yes	yes	yes	rural	3	0	60	no
Morogoro Region	Kilosa District Council	Mvumi Dispensary	2018	dispensary	public	yes	yes	yes	yes	yes	yes	yes	yes	yes	Yes	yes	yes	yes	yes	yes	yes	rural	5	0	100	yes
Morogoro Region	Kilosa District Council	Mwasa Dispensary	2018	dispensary	public	yes	yes	yes	no	yes	yes	partial	yes	yes	Yes	yes	no	no	yes	yes	yes	rural	3	0	60	no
Morogoro Region	Kilosa District Council	Ruaha Dispensary	2018	dispensary	public	yes	yes	yes	yes	yes	yes	yes	yes	yes	Yes	yes	yes	yes	yes	yes	yes	rural	5	0	100	yes
Morogoro Region	Kilosa District Council	Ruaha Mission Dispensary	2018	dispensary	private	no	no	na	na	no	no	no	no	no	no	no	no	no	no	no	no	rural	0	0	0	no
Morogoro Region	Kilosa District Council	Serengeti Dispensary	2018	dispensary	private	no	no	na	na	no	no	no	no	no	no	no	no	no	no	no	no	rural	0	0	0	no
Morogoro Region	Kilosa District Council	St. Joseph Health Center	2018	dispensary	private	yes	no	na	na	yes		partial	no	no	no	yes	no	no	yes	no	no	rural	1	0	20	no
Morogoro Region	Kilosa District Council	Twatwatwa Dispensary	2018	dispensary	public	yes	yes	yes	partial	yes	partial	partial	yes	yes	Yes	yes	no	partial	yes	yes	yes	rural	3	1	70	no
Morogoro Region	Kilosa District Council	Ulaya Health Center	2018	health_centre	public	yes	yes	yes	yes	yes	yes	yes	yes	yes	Yes	yes	yes	yes	yes	yes	yes	rural	5	0	100	yes
Morogoro Region	Kilosa District Council	Uleling'ombe Dispensary	2018	dispensary	public	yes	no	no	no	yes	yes	no	yes	no	no	yes	no	no	yes	no	no	rural	1	0	20	no
Morogoro Region	Kilosa District Council	Unone Dispensary	2018	dispensary	public	yes	yes	yes	no	partial	yes	partial	yes	no	Yes	partial	no	no	yes	yes	yes	rural	3	0	60	no
Morogoro Region	Kilosa District Council	Waziri Dispensary	2018	dispensary	private	no	no	na	na	no	no	no	no	no	no	no	no	no	no	no	no	rural	0	0	0	no
Morogoro Region	Malinyi District Council	Biro Dispensary	2018	dispensary	private	yes	no	na	na	yes	yes	no	no	no	no	yes	no	no	yes	no	no	rural	1	0	20	no
Morogoro Region	Malinyi District Council	Igawa Dispensary	2018	dispensary	public	yes	yes	yes	no	yes	yes	partial	yes	yes	Yes	yes	no	no	yes	yes	yes	rural	3	0	60	no
Morogoro Region	Malinyi District Council	Ihowanja Dispensary	2018	dispensary	public	yes	yes	yes	yes	yes	yes	yes	yes	yes	Yes	yes	yes	yes	yes	yes	yes	rural	5	0	100	yes
Morogoro Region	Malinyi District Council	Itete Dispensary	2018	dispensary	public	yes	yes	yes	yes	yes	yes	yes	yes	yes	Yes	yes	yes	yes	yes	yes	yes	rural	5	0	100	yes
Morogoro Region	Malinyi District Council	Kalengakero Dispensary	2018	dispensary	private	yes	yes	na	na	yes	yes	yes	yes	yes	Yes	yes	yes	no	yes	yes	no	rural	3	0	60	no
Morogoro Region	Malinyi District Council	Kiputa Dispensary	2018	dispensary	private	yes	no	na	na	no	no	no	no	no	no	no	no	no	yes	no	no	rural	1	0	20	no
Morogoro Region	Malinyi District Council	Kiswago Dispensary	2018	dispensary	public	yes	yes	no	no	yes	yes	yes	yes	yes	no	yes	no	no	yes	yes	no	rural	2	0	40	no
Morogoro Region	Malinyi District Council	Malinyi Dispensary	2018	dispensary	public	yes	yes	yes	yes	yes	yes	yes	yes	yes	Yes	yes	yes	yes	yes	yes	yes	rural	5	0	100	yes
Morogoro Region	Malinyi District Council	Mtimbira Health Center	2018	health_centre	public	yes	yes	yes	yes	yes	yes	yes	yes	yes	Yes	yes	yes	yes	yes	yes	yes	rural	5	0	100	yes
Morogoro Region	Malinyi District Council	Ngombo Dispensary	2018	dispensary	public	yes	yes	yes	no	partial	yes	yes	yes	yes	Yes	partial	no	no	yes	yes	yes	rural	3	0	60	no
Morogoro Region	Malinyi District Council	Sofi Majiji Dispensary	2018	dispensary	public	yes	no	yes	partial	yes	yes	yes	no	yes	Yes	yes	no	partial	yes	no	yes	rural	2	1	50	no
Morogoro Region	Malinyi District Council	Tanga Dispensary	2018	dispensary	public	yes	yes	yes	yes	yes	yes	yes	yes	yes	no	yes	no	yes	yes	yes	yes	rural	4	0	80	yes
Morogoro Region	Kilombero District Council	Chisano Dispensary	2018	dispensary	public	yes	yes	yes	no	yes	yes	yes	no	no	no	yes	no	no	yes	yes	yes	rural	3	0	60	no
Morogoro Region	Kilombero District Council	Ikule Dispensary	2018	dispensary	public	yes	yes	no	no	yes	yes	partial	no	no	no	yes	no	no	yes	yes	no	rural	2	0	40	no
Morogoro Region	Kilombero District Council	Ikwambi Dispensary	2018	dispensary	public	yes	yes	yes	yes	yes	yes	yes	no	no	no	yes	no	yes	yes	yes	yes	rural	4	0	80	yes
Morogoro Region	Kilombero District Council	Ipinde Dispensary	2018	dispensary	public	no	no	yes	no	yes	yes	yes	no	no	no	yes	no	no	no	no	yes	rural	1	0	20	no
Morogoro Region	Kilombero District Council	Kaanan Dispensary	2018	dispensary	private	no	no	na	na	partial	no	partial	no	no	no	partial	no	no	no	no	no	rural	0	0	0	no
Morogoro Region	Kilombero District Council	Mary's Dispensary	2018	dispensary	private	yes	no	na	na	partial	no	no	no	no	no	partial	no	no	yes	no	no	rural	1	0	20	no
Morogoro Region	Kilombero District Council	Mchombe Dispensary	2018	dispensary	private	no	no	na	na	no	no	no	no	no	no	no	no	no	no	no	no	rural	0	0	0	no
Morogoro Region	Kilombero District Council	Mofu Dispensary	2018	dispensary	private	no	yes	na	na	partial	no	no	no	no	no	partial	no	no	no	yes	no	rural	1	0	20	no
Morogoro Region	Kilombero District Council	Udagaji Dispensary	2018	dispensary	public	yes	yes	yes	no	yes	yes	yes	yes	no	no	yes	no	no	yes	yes	yes	rural	3	0	60	no
Morogoro Region	Kilombero District Council	Utengule Dispensary	2018	dispensary	public	yes	yes	yes	yes	yes	yes	yes	yes	yes	Yes	yes	yes	yes	yes	yes	yes	rural	5	0	100	yes
Morogoro Region	Morogoro District Council	Bungu Dispensary	2018	dispensary	public	yes	yes	yes	no	partial	yes	yes	yes	yes	Yes	partial	no	no	yes	yes	yes	rural	3	0	60	no
Morogoro Region	Morogoro District Council	Diguzi Dispensary	2018	dispensary	public	yes	no	yes	no	yes	yes	yes	no	no	no	yes	no	no	yes	no	yes	rural	2	0	40	no
Morogoro Region	Morogoro District Council	Fulwe Dispensary	2018	dispensary	public	yes	no	no	partial	yes	yes	yes	no	no	no	yes	no	partial	yes	no	no	rural	1	1	30	no
Morogoro Region	Morogoro District Council	Kalundwa Dispensary	2018	dispensary	public	yes	yes	yes	no	partial	yes	no	yes	yes	no	partial	no	no	yes	yes	yes	rural	3	0	60	no
Morogoro Region	Morogoro District Council	Kidunda Dispensary	2018	dispensary	public	yes	yes	yes	no	yes	yes	yes	yes	yes	Yes	yes	yes	no	yes	yes	yes	rural	4	0	80	yes
Morogoro Region	Morogoro District Council	Kikundi Dispensary	2018	dispensary	public	yes	yes	yes	no	yes	yes	yes	yes	yes	Yes	yes	yes	no	yes	yes	yes	rural	4	0	80	yes
Morogoro Region	Morogoro District Council	Kiroka Health Center	2018	health_centre	public	yes	yes	yes	yes	yes	yes	yes	yes	yes	Yes	yes	yes	yes	yes	yes	yes	rural	5	0	100	yes
Morogoro Region	Morogoro District Council	Kisemu Dispensary	2018	dispensary	public	yes	yes	yes	partial	yes	yes	yes	yes	yes	Yes	yes	yes	partial	yes	yes	yes	rural	4	1	90	yes
Morogoro Region	Morogoro District Council	Kiwege Dispensary	2018	dispensary	public	no	yes	yes	yes	yes	yes	no	yes	yes	no	yes	no	yes	no	yes	yes	rural	3	0	60	no
Morogoro Region	Morogoro District Council	Kizinga Dispensary	2018	dispensary	public	yes	yes	yes	no	yes	yes	partial	yes	yes	Yes	yes	no	no	yes	yes	yes	rural	3	0	60	no
Morogoro Region	Morogoro District Council	Kongwa Dispensary	2018	dispensary	public	yes	yes	yes	no	partial	yes	yes	yes	yes	no	partial	no	no	yes	yes	yes	rural	3	0	60	no
Morogoro Region	Morogoro District Council	Lundi Dispensary	2018	dispensary	public	yes	yes	yes	no	yes	yes	yes	no	yes	Yes	yes	no	no	yes	yes	yes	rural	3	0	60	no
Morogoro Region	Morogoro District Council	Mifulu Dispensary	2018	dispensary	public	yes	yes	yes	partial	yes	yes	partial	yes	yes	no	yes	no	partial	yes	yes	yes	rural	3	1	70	no
Morogoro Region	Morogoro District Council	Mikese Dispensary	2018	dispensary	public	yes	yes	yes	partial	yes	yes	yes	no	no	no	yes	no	partial	yes	yes	yes	rural	3	1	70	no
Morogoro Region	Morogoro District Council	Mlilingwa Dispensary	2018	dispensary	public	yes	yes	yes	no	no	no	no	no	no	no	no	no	no	yes	yes	yes	rural	3	0	60	no
Morogoro Region	Morogoro District Council	Msonge Dispensary	2018	dispensary	public	yes	yes	yes	no	yes	yes	yes	yes	yes	Yes	yes	yes	no	yes	yes	yes	rural	4	0	80	yes
Morogoro Region	Morogoro District Council	Mvuha Dispensary	2018	dispensary	public	yes	yes	yes	yes	yes	yes	yes	yes	yes	Yes	yes	yes	yes	yes	yes	yes	rural	5	0	100	yes
Morogoro Region	Morogoro District Council	Tawa Health Center	2018	health_centre	public	yes	yes	yes	yes	yes	yes	yes	yes	yes	Yes	yes	yes	yes	yes	yes	yes	rural	5	0	100	yes
Morogoro Region	Morogoro District Council	Tulo Dispensary	2018	dispensary	public	yes	yes	yes	partial	yes	yes	yes	yes	yes	no	yes	no	partial	yes	yes	yes	rural	3	1	70	no
Morogoro Region	Morogoro District Council	Tununguo Dispensary	2018	dispensary	public	yes	yes	yes	partial	yes	yes	yes	no	no	no	yes	no	partial	yes	yes	yes	rural	3	1	70	no
Morogoro Region	Morogoro District Council	Uponda Dispensary	2018	dispensary	public	yes	yes	yes	yes	yes	yes	no	yes	yes	Yes	yes	no	yes	yes	yes	yes	rural	4	0	80	yes
Morogoro Region	Morogoro Municipal Council	Kibwe Dispensary	2018	dispensary	public	no	no	na	na	yes	yes	yes	yes	yes	no	yes	no	no	no	no	no	urban	0	0	0	no
Morogoro Region	Morogoro Municipal Council	Ngeta Dispensary	2018	dispensary	private	no	no	na	na	no	no	no	no	no	no	no	no	no	no	no	no	urban	0	0	0	no
Morogoro Region	Morogoro Municipal Council	Towero Dispensary	2018	dispensary	public	no	no	yes	partial	yes	yes	no	yes	no	no	yes	no	partial	no	no	yes	urban	1	1	30	no
Morogoro Region	Mvomero District Council	Hembeti Dispensary	2018	dispensary	public	yes	yes	yes	no	yes	yes	yes	no	no	no	yes	no	no	yes	yes	yes	rural	3	0	60	no
Morogoro Region	Mvomero District Council	Kanga Dispensary	2018	dispensary	public	yes	yes	yes	no	yes	no	no	no	no	Yes	yes	no	no	yes	yes	yes	rural	3	0	60	no
Morogoro Region	Mvomero District Council	Kibati Health Center	2018	health_centre	public	yes	yes	yes	yes	yes	yes	yes	yes	yes	Yes	yes	yes	yes	yes	yes	yes	rural	5	0	100	yes
Morogoro Region	Mvomero District Council	Kinda Dispensary	2018	dispensary	public	yes	yes	yes	yes	yes	yes	yes	yes	no	no	yes	no	yes	yes	yes	yes	rural	4	0	80	yes
Morogoro Region	Mvomero District Council	Kododo Dispensary	2018	dispensary	public	yes	yes	yes	yes	partial	partial	partial	yes	yes	Yes	partial	no	yes	yes	yes	yes	rural	4	0	80	yes
Morogoro Region	Mvomero District Council	Kweuma Dispensary	2018	dispensary	public	yes	no	yes	yes	yes	yes	yes	yes	yes	Yes	yes	yes	yes	yes	no	yes	rural	4	0	80	yes
Morogoro Region	Mvomero District Council	Lusungi Dispensary	2018	dispensary	public	yes	no	yes	no	yes	yes	yes	yes	yes	Yes	yes	yes	no	yes	no	yes	rural	3	0	60	no
Morogoro Region	Mvomero District Council	Melela Health Center	2018	health_centre	public	yes	yes	yes	partial	yes	yes	yes	yes	yes	Yes	yes	yes	partial	yes	yes	yes	rural	4	1	90	yes
Morogoro Region	Mvomero District Council	Ndole Dispensary	2018	dispensary	public	yes	no	na	partial	yes	yes	no	no	no	no	yes	no	partial	yes	no	no	rural	1	1	30	no
Morogoro Region	Ulanga District Council	Chikuti Dispensary	2018	dispensary	public	yes	yes	yes	yes	yes	yes	yes	yes	yes	no	yes	no	yes	yes	yes	yes	rural	4	0	80	yes
Morogoro Region	Ulanga District Council	Chirombora Dispensary	2018	dispensary	public	yes	yes	yes	yes	yes	yes	yes	yes	yes	Yes	yes	yes	yes	yes	yes	yes	rural	5	0	100	yes
Morogoro Region	Ulanga District Council	Ebuyu Dispensary	2018	dispensary	public	yes	yes	yes	no	yes	yes	yes	yes	yes	Yes	yes	yes	no	yes	yes	yes	rural	4	0	80	yes
Morogoro Region	Ulanga District Council	Idunda Dispensary	2018	dispensary	public	yes	no	yes	yes	yes	yes	yes	yes	yes	Yes	yes	yes	yes	yes	no	yes	rural	4	0	80	yes
Morogoro Region	Ulanga District Council	Igota Dispensary	2018	dispensary	private	no	no	no	no	no	no	no	no	no	no	no	no	no	no	no	no	rural	0	0	0	no
Morogoro Region	Ulanga District Council	Ilonga Dispensary	2018	dispensary	public	yes	no	yes	no	yes	yes	no	no	yes	Yes	yes	no	no	yes	no	yes	rural	2	0	40	no
Morogoro Region	Ulanga District Council	Iragua Dispensary	2018	dispensary	public	yes	no	yes	yes	yes	yes	yes	yes	yes	no	yes	no	yes	yes	no	yes	rural	3	0	60	no
Morogoro Region	Ulanga District Council	Iragua R.C Dispensary	2018	dispensary	private	yes	no	yes	no	no	no	no	no	no	no	no	no	no	yes	no	yes	rural	2	0	40	no
Morogoro Region	Ulanga District Council	Isongo Dispensary	2018	dispensary	public	yes	yes	yes	yes	yes	yes	no	yes	yes	no	yes	no	yes	yes	yes	yes	rural	4	0	80	yes
Morogoro Region	Ulanga District Council	Isyaga Dispensary	2018	dispensary	public	yes	yes	yes	partial	yes	yes	yes	yes	yes	Yes	yes	yes	partial	yes	yes	yes	rural	4	1	90	yes
Morogoro Region	Ulanga District Council	Ketaketa Dispensary	2018	dispensary	public	yes	yes	yes	yes	yes	yes	yes	yes	yes	Yes	yes	yes	yes	yes	yes	yes	rural	5	0	100	yes
Morogoro Region	Ulanga District Council	Kichangani Dispensary	2018	dispensary	public	yes	yes	yes	yes	yes	yes	yes	yes	yes	Yes	yes	yes	yes	yes	yes	yes	rural	5	0	100	yes
Morogoro Region	Ulanga District Council	Kivukoni	2018	dispensary	public	yes	yes	yes	no	yes	yes	yes	yes	yes	Yes	yes	yes	no	yes	yes	yes	rural	4	0	80	yes
Morogoro Region	Ulanga District Council	Kwiro Dispensary	2018	dispensary	private	yes	yes	na	na	yes	yes	yes	yes	yes	Yes	yes	yes	no	yes	yes	no	rural	3	0	60	no
Morogoro Region	Ulanga District Council	Luhombero RC Dispensary	2018	dispensary	private	no	no	na	na	no	no	no	no	no	no	no	no	no	no	no	no	rural	0	0	0	no
Morogoro Region	Ulanga District Council	Lukande Dispensary	2018	dispensary	private	yes	yes	yes	no	yes	yes	yes	yes	yes	Yes	yes	yes	no	yes	yes	yes	rural	4	0	80	yes
Morogoro Region	Ulanga District Council	Lupiro Health Center	2018	health_centre	public	yes	yes	no	no	yes	partial	partial	yes	yes	Yes	yes	no	no	yes	yes	no	rural	2	0	40	no
Morogoro Region	Ulanga District Council	Mbuga Dispensary	2018	dispensary	public	yes	yes	yes	yes	yes	yes	partial	yes	yes	Yes	yes	no	yes	yes	yes	yes	rural	4	0	80	yes
Morogoro Region	Ulanga District Council	Milola Dispensary	2018	dispensary	public	yes	yes	yes	partial	yes	yes	partial	no	no	no	yes	no	partial	yes	yes	yes	rural	3	1	70	no
Morogoro Region	Ulanga District Council	Msogezi Dispensary	2018	dispensary	public	yes	yes	yes	yes	yes	yes	yes	yes	yes	Yes	yes	yes	yes	yes	yes	yes	rural	5	0	100	yes
Morogoro Region	Ulanga District Council	Msogezi Dispensary	2018	health_centre	public	yes	yes	yes	yes	yes	yes	yes	yes	yes	Yes	yes	yes	yes	yes	yes	yes	rural	5	0	100	yes
Morogoro Region	Ulanga District Council	Mwaya Health Center	2018	health_centre	public	yes	yes	yes	yes	yes	yes	yes	yes	yes	Yes	yes	yes	yes	yes	yes	yes	rural	5	0	100	yes
Morogoro Region	Ulanga District Council	Nakafulu Dispensary	2018	dispensary	public	yes	yes	yes	partial	yes	yes	partial	yes	yes	Yes	yes	no	partial	yes	yes	yes	rural	3	1	70	no
Morogoro Region	Ulanga District Council	Ruaha RC Dispensary	2018	dispensary	private	no	no	no	no	no	no	no	no	no	no	no	no	no	no	no	no	rural	0	0	0	no
Morogoro Region	Ulanga District Council	Sali Dispensary	2018	dispensary	private	yes	yes	na	na	no	no	no	no	no	no	no	no	no	yes	yes	no	rural	2	0	40	no
Dar es salaam Region	Ilala Municipal Council	BMK Dispensary	2017	dispensary	private	no	no	na	na	no	no	no	no	no	no	no	no	no	no	no	no	urban	0	0	0	no
Dar es salaam Region	Ilala Municipal Council	A.J. Njia Health Center	2017	health_centre	private	no	no	na	na	yes	no	no	no	no	no	yes	no	no	no	no	no	urban	0	0	0	no
Dar es salaam Region	Ilala Municipal Council	Arafa Amani Dispensary	2017	dispensary	private	yes	yes	na	na	yes	yes	partial	yes	yes	no	yes	no	no	yes	yes	no	urban	2	0	40	no
Dar es salaam Region	Ilala Municipal Council	Arafa Anne Dispensary	2017	dispensary	private	no	no	na	na	no	no	no	no	no	no	no	no	no	no	no	no	urban	0	0	0	no
Dar es salaam Region	Ilala Municipal Council	Arafa Buguruni Ghana Dispensary	2017	dispensary	private	no	no	na	na	yes	yes	partial	no	no	no	yes	no	no	no	no	no	urban	0	0	0	no
Dar es salaam Region	Ilala Municipal Council	Arafa Chanika Dispensary	2017	dispensary	private	no	no	na	na	no	no	no	no	no	no	no	no	no	no	no	no	urban	0	0	0	no
Dar es salaam Region	Ilala Municipal Council	Arafa Charitable Kipunguni Dispensary	2017	dispensary	private	yes	yes	na	na	yes	yes	yes	yes	yes	Yes	yes	yes	no	yes	yes	no	urban	3	0	60	no
Dar es salaam Region	Ilala Municipal Council	Arafa Kisukuru Dispensary	2017	dispensary	private	no	no	na	na	yes	yes	no	yes	no	no	yes	no	no	no	no	no	urban	0	0	0	no
Dar es salaam Region	Ilala Municipal Council	Arafa Majohe Dispensary	2017	dispensary	private	no	no	na	na	no	no	no	no	no	no	no	no	no	no	no	no	urban	0	0	0	no
Dar es salaam Region	Ilala Municipal Council	Arafa Majumba Sita Dispensary	2017	dispensary	private	no	no	na	na	no	no	no	no	no	no	no	no	no	no	no	no	urban	0	0	0	no
Dar es salaam Region	Ilala Municipal Council	Arafa Mzinga Dispensary	2017	dispensary	private	no	no	na	na	yes	no	no	no	no	no	yes	no	no	no	no	no	urban	0	0	0	no
Dar es salaam Region	Ilala Municipal Council	Arafa Neema Dispensary	2017	dispensary	private	yes	no	na	na	yes	yes	no	yes	yes	no	yes	no	no	yes	no	no	urban	1	0	20	no
Dar es salaam Region	Ilala Municipal Council	Arafa Pugu Dispensary	2017	dispensary	private	no	no	na	na	partial	no	no	no	no	no	partial	no	no	no	no	no	urban	0	0	0	no
Dar es salaam Region	Ilala Municipal Council	Arafa SES Charitable Dispensary	2017	dispensary	private	no	no	na	na	no	no	no	no	no	no	no	no	no	no	no	no	urban	0	0	0	no
Dar es salaam Region	Ilala Municipal Council	Arafa Tembomgwaza Dispensary	2017	dispensary	private	no	no	na	na	yes	yes	partial	yes	yes	no	yes	no	no	no	no	no	urban	0	0	0	no
Dar es salaam Region	Ilala Municipal Council	Arafa VIDA Dispensary	2017	dispensary	private	no	no	na	na	no	no	no	no	no	no	no	no	no	no	no	no	urban	0	0	0	no
Dar es salaam Region	Ilala Municipal Council	Aviation Dispensary	2017	dispensary	private	yes	no	na	na	yes	partial	partial	no	no	no	yes	no	no	yes	no	no	urban	1	0	20	no
Dar es salaam Region	Ilala Municipal Council	Bakwata Chang'ombe Dispensary	2017	dispensary	private	no	no	na	na	no	no	no	no	no	no	no	no	no	no	no	no	urban	0	0	0	no
Dar es salaam Region	Ilala Municipal Council	Bank Of Tanzania HQ Dispensary	2017	dispensary	public	no	no	no	no	no	no	no	no	no	no	no	no	no	no	no	no	urban	0	0	0	no
Dar es salaam Region	Ilala Municipal Council	Blessing Dispensary	2017	dispensary	private	yes		na	na	yes	yes	yes	yes	yes	Yes	yes	yes	no	yes		no	urban	2	0	40	no
Dar es salaam Region	Ilala Municipal Council	Bonyokwa Dispensary	2017	dispensary	public	no	no	yes	partial	yes	yes	yes	yes	yes	Yes	yes	yes	partial	no	no	yes	urban	2	1	50	no
Dar es salaam Region	Ilala Municipal Council	Buguruni Anglican Health Center	2017	health_centre	private	yes	yes	na	na	yes	yes	partial	yes	yes	Yes	yes	no	no	yes	yes	no	urban	2	0	40	no
Dar es salaam Region	Ilala Municipal Council	Buguruni Health Center	2017	health_centre	public	yes	yes	yes	no	yes	yes	no	no	no	no	yes	no	no	yes	yes	yes	urban	3	0	60	no
Dar es salaam Region	Ilala Municipal Council	Buyuni Dispensary	2017	dispensary	public	yes	yes	yes	yes	yes	yes	yes	yes	yes	Yes	yes	yes	yes	yes	yes	yes	urban	5	0	100	yes
Dar es salaam Region	Ilala Municipal Council	Cardinal Rugambwa Hospital at District Level	2017	hospital	private	yes	yes	na		yes	yes	yes	yes	yes	Yes	yes	yes		yes	yes	no	urban	3	0	60	no
Dar es salaam Region	Ilala Municipal Council	Chanika Health Center	2017	health_centre	private	yes	yes	yes	partial	no	no	no	yes	yes	no	no	no	partial	yes	yes	yes	urban	3	1	70	no
Dar es salaam Region	Ilala Municipal Council	Chekenge Dispensary	2017	dispensary	private	no	no	na	na	no	no	no	no	no	no	no	no	no	no	no	no	urban	0	0	0	no
Dar es salaam Region	Ilala Municipal Council	D.I.T Dispensary	2017	dispensary	public	no	no	no	no	no	no	no	no	no	no	no	no	no	no	no	no	urban	0	0	0	no
Dar es salaam Region	Ilala Municipal Council	Datoo Dispensary	2017	dispensary	private	no	no	na	na	yes	yes	partial	yes	yes	Yes	yes	no	no	no	no	no	urban	0	0	0	no
Dar es salaam Region	Ilala Municipal Council	Decent Dispensary	2017	dispensary	private	yes	no	na	na	yes	yes	yes	no	no	no	yes	no	no	yes	no	no	urban	1	0	20	no
Dar es salaam Region	Ilala Municipal Council	Dr Hassanali Dispensary	2017	dispensary	private	yes	yes	na	na	yes	yes	no	yes	yes	Yes	yes	no	no	yes	yes	no	urban	2	0	40	no
Dar es salaam Region	Ilala Municipal Council	Dr. Hameer Health Center	2017	health_centre	private	yes	yes	yes	na	yes	yes	yes	yes	yes	Yes	yes	yes	no	yes	yes	yes	urban	4	0	80	yes
Dar es salaam Region	Ilala Municipal Council	Ebeneezer Dispensary	2017	dispensary	private	no	no	na	na	yes	yes	partial	yes	no	no	yes	no	no	no	no	no	urban	0	0	0	no
Dar es salaam Region	Ilala Municipal Council	Ebrahim Haji Health Center	2017	health_centre	private	no	yes	na	na	yes	yes	no	yes	yes	no	yes	no	no	no	yes	no	urban	1	0	20	no
Dar es salaam Region	Ilala Municipal Council	Family Dental Clinic	2017	dispensary	private	yes	no	na	na	no	no	no	no	no	no	no	no	no	yes	no	no	urban	1	0	20	no
Dar es salaam Region	Ilala Municipal Council	FFU Ukonga Dispensary	2017	dispensary	public	no	no	no	no	yes	yes	partial	yes	yes	no	yes	no	no	no	no	no	urban	0	0	0	no
Dar es salaam Region	Ilala Municipal Council	Gallilee Dispensary	2017	dispensary	private	no	no	na	na	partial	partial	no	yes	yes	no	partial	no	no	no	no	no	urban	0	0	0	no
Dar es salaam Region	Ilala Municipal Council	Gerezani Dispensary	2017	dispensary	public	yes	yes	yes	partial	yes	yes	yes	yes	yes	Yes	yes	yes	partial	yes	yes	yes	urban	4	1	90	yes
Dar es salaam Region	Ilala Municipal Council	Gongo la mboto Dispensary	2017	dispensary	public	yes	yes	yes	no	yes	yes	yes	yes	yes	Yes	yes	yes	no	yes	yes	yes	urban	4	0	80	yes
Dar es salaam Region	Ilala Municipal Council	Health Home Charitable Dispensary	2017	dispensary	private	no	no	na	na	no	no	no	no	no	no	no	no	no	no	no	no	urban	0	0	0	no
Dar es salaam Region	Ilala Municipal Council	ICS Charitable Mother Care Dispensary	2017	dispensary	private	no	no	na	na	yes	yes	no	no	no	no	yes	no	no	no	no	no	urban	0	0	0	no
Dar es salaam Region	Ilala Municipal Council	ICS Ufunuo Dispensary	2017	dispensary	private	no	no	na	na	no	no	no	no	no	no	no	no	no	no	no	no	urban	0	0	0	no
Dar es salaam Region	Ilala Municipal Council	Ikulu Dispensary	2017	dispensary	public	no	no	no	no	no	no	no	no	no	no	no	no	no	no	no	no	urban	0	0	0	no
Dar es salaam Region	Ilala Municipal Council	Iranian Health Center	2017	dispensary	private	no	no	na	na	no	no	no		no	no	no	no	no	no	no	no	urban	0	0	0	no
Dar es salaam Region	Ilala Municipal Council	Jaha Dispensary	2017	dispensary	private	yes	no	yes	na	yes	yes	yes	yes	yes	Yes	yes	yes	no	yes	no	yes	urban	3	0	60	no
Dar es salaam Region	Ilala Municipal Council	Jemsa Dispensary	2017	dispensary	private	yes	yes	na	na	yes	yes	yes	yes	yes	Yes	yes	yes	no	yes	yes	no	urban	3	0	60	no
Dar es salaam Region	Ilala Municipal Council	KAM Dispensary	2017	dispensary	private	no	yes	na	na	yes	no	no	no	no	no	yes	no	no	no	yes	no	urban	1	0	20	no
Dar es salaam Region	Ilala Municipal Council	Kanisa la Mungu (KLM) Dispensary	2017	dispensary	private	no	no	yes	yes	yes	yes	no	no	no	no	yes	no	yes	no	no	yes	urban	2	0	40	no
Dar es salaam Region	Ilala Municipal Council	Kariakoo Dispensary	2017	dispensary	private	no	no	na	na	no	no	no	no	no	no	no	no	no	no	no	no	urban	0	0	0	no
Dar es salaam Region	Ilala Municipal Council	Kentum Dispensary	2017	dispensary	private	no	no	na	na	no	no	no	no	no	no	no	no	no	no	no	no	urban	0	0	0	no
Dar es salaam Region	Ilala Municipal Council	Kilimani Karakata Dispensary	2017	dispensary	private	yes	yes	na	na	yes	yes	no	no	no	no	yes	no	no	yes	yes	no	urban	2	0	40	no
Dar es salaam Region	Ilala Municipal Council	Kilimanjaro Millennium Dispensary	2017	dispensary	private	no	no	na	na	no	no	no	no	no	no	no	no	no	no	no	no	urban	0	0	0	no
Dar es salaam Region	Ilala Municipal Council	Kimwani Dispensary	2017	dispensary	private	yes	no	na	na	no	no	no	no	no	no	no	no	no	yes	no	no	urban	1	0	20	no
Dar es salaam Region	Ilala Municipal Council	Kinondoni B Dispensary	2017	dispensary	private	yes	yes	na	na	partial	no	no	no	no	no	partial	no	no	yes	yes	no	urban	2	0	40	no
Dar es salaam Region	Ilala Municipal Council	Kinyamwezi Dispensary	2017	dispensary	private	no	no	na	na	no	no	no	no	no	no	no	no	no	no	no	no	urban	0	0	0	no
Dar es salaam Region	Ilala Municipal Council	Kinyerezi Dispensary	2017	dispensary	private	yes	yes	yes	yes	yes	yes	yes	yes	yes	Yes	yes	yes	yes	yes	yes	yes	urban	5	0	100	yes
Dar es salaam Region	Ilala Municipal Council	Kipawa Dispensary	2019	dispensary	public	yes		yes	partial	yes	yes	yes	yes	yes	Yes	yes	yes	partial	yes		yes	urban	3	1	70	no
Dar es salaam Region	Ilala Municipal Council	Kipunguni Relini Dispensary	2017	dispensary	private	no	no	na	na	yes	no	no	no	no	no	yes	no	no	no	no	no	urban	0	0	0	no
Dar es salaam Region	Ilala Municipal Council	Kitonka Hospital at District Level	2017	hospital	private	yes	no	na	na	yes	yes	no	yes	no	no	yes	no	no	yes	no	no	urban	1	0	20	no
Dar es salaam Region	Ilala Municipal Council	Kitunda Dispensary	2017	dispensary	public	yes	yes	yes	yes	yes	yes	yes	yes	yes	Yes	yes	yes	yes	yes	yes	yes	urban	5	0	100	yes
Dar es salaam Region	Ilala Municipal Council	Kivule Dispensary	2017	dispensary	public	yes	no	no	no	yes	yes	yes	yes	no	no	yes	no	no	yes	no	no	urban	1	0	20	no
Dar es salaam Region	Ilala Municipal Council	Kiwalani Dispensary	2017	dispensary	public	yes	yes	yes	yes	yes	yes	yes	yes	yes	Yes	yes	yes	yes	yes	yes	yes	urban	5	0	100	yes
Dar es salaam Region	Ilala Municipal Council	Komba Medical Dispensary	2017	dispensary	private	no	no	na	yes	yes	partial	no	no	no	no	yes	no	yes	no	no	no	urban	1	0	20	no
Dar es salaam Region	Ilala Municipal Council	Kombole Dispensary	2017	dispensary	private	yes	yes	yes	yes	yes	yes	yes	yes	yes	Yes	yes	yes	yes	yes	yes	yes	urban	5	0	100	yes
Dar es salaam Region	Ilala Municipal Council	Lukuwi Dispensary	2019	dispensary	private	no	no	yes	yes	no	no	no	no	no	no	no	no	yes	no	no	yes	urban	2	0	40	no
Dar es salaam Region	Ilala Municipal Council	Madona Health Center	2017	health_centre	private	yes	yes	na	na	yes	yes	no	no	no	no	yes	no	no	yes	yes	no	urban	2	0	40	no
Dar es salaam Region	Ilala Municipal Council	Majohe Dispensary	2017	dispensary	public	yes	yes	yes	yes	yes	yes	yes	yes	yes	Yes	yes	yes	yes	yes	yes	yes	urban	5	0	100	yes
Dar es salaam Region	Ilala Municipal Council	Makao Makuu ya Jeshi (MM Jeshi) Dispensary	2017	dispensary	public	no	no	no	no	no	no	no	no	no	no	no	no	no	no	no	no	urban	0	0	0	no
Dar es salaam Region	Ilala Municipal Council	Makoka Dispensary	2017	dispensary	private	no	no	na	na	no	no	no	no	no	no	no	no	no	no	no	no	urban	0	0	0	no
Dar es salaam Region	Ilala Municipal Council	Makoka RC Dispensary	2017	dispensary	private	yes	yes	na	na	no	no	no	no	no	no	no	no	no	yes	yes	no	urban	2	0	40	no
Dar es salaam Region	Ilala Municipal Council	Mangesani Dispensary	2017	dispensary	private	no	no	na	na	yes	no	no	no	no	no	yes	no	no	no	no	no	urban	0	0	0	no
Dar es salaam Region	Ilala Municipal Council	Masika Dispensary	2017	dispensary	private	yes	yes	yes	yes	yes	yes	yes	yes	yes	no	yes	no	yes	yes	yes	yes	urban	4	0	80	yes
Dar es salaam Region	Ilala Municipal Council	Mebu Dispensary	2017	dispensary	private	no	no	na	na	yes	no	no	no	no	no	yes	no	no	no	no	no	urban	0	0	0	no
Dar es salaam Region	Ilala Municipal Council	Members Nuraifo Dispensary	2017	dispensary	private	no	no	na	na	no	no	no	no	no	no	no	no	no	no	no	no	urban	0	0	0	no
Dar es salaam Region	Ilala Municipal Council	MICO Tabata Kimanga Dispensary	2017	dispensary	private	yes	yes	na	na	yes	partial	partial	yes	no	no	yes	no	no	yes	yes	no	urban	2	0	40	no
Dar es salaam Region	Ilala Municipal Council	MICO Gongo la Mboto Dispensary	2017	dispensary	private	no	no	na	na	yes	yes	partial	no	no	no	yes	no	no	no	no	no	urban	0	0	0	no
Dar es salaam Region	Ilala Municipal Council	MICO Machimbo Dispensary	2017	dispensary	private	no	no	yes	yes	no	no	no	no	no	no	no	no	yes	no	no	yes	urban	2	0	40	no
Dar es salaam Region	Ilala Municipal Council	MICO Msongola Dispensary	2017	dispensary	private	no	no	na	na	no	no	no	no	no	no	no	no	no	no	no	no	urban	0	0	0	no
Dar es salaam Region	Ilala Municipal Council	MICO Nightingale Dispensary	2017	dispensary	private	no	no	na	na	no	no	no	no	no	no	no	no	no	no	no	no	urban	0	0	0	no
Dar es salaam Region	Ilala Municipal Council	MICO Ulongoni Dispensary	2017	dispensary	private	no	no	na	na	partial	no	no	no	no	no	partial	no	no	no	no	no	urban	0	0	0	no
Dar es salaam Region	Ilala Municipal Council	Mivinjeni	2017	dispensary	private	no	no	na	na	no	no	no	no	no	no	no	no	no	no	no	no	urban	0	0	0	no
Dar es salaam Region	Ilala Municipal Council	Mnazi Mmoja Health Center	2017	health_centre	public	yes	no	yes		yes	yes	yes	yes	yes	Yes	yes	yes		yes	no	yes	urban	3	0	60	no
Dar es salaam Region	Ilala Municipal Council	Mongo la Ndege Dispensary	2017	dispensary	public	no	yes	yes	yes	yes	yes	yes	yes	yes	no	yes	no	yes	no	yes	yes	urban	3	0	60	no
Dar es salaam Region	Ilala Municipal Council	Msimbazi Mission Dispensary	2017	dispensary	private	no	no	na	na	no	no	no	no	no	no	no	no	no	no	no	no	urban	0	0	0	no
Dar es salaam Region	Ilala Municipal Council	Msongola Dispensary	2017	dispensary	public	yes	yes	yes	partial	yes	yes	yes	no	no	Yes	yes	no	partial	yes	yes	yes	urban	3	1	70	no
Dar es salaam Region	Ilala Municipal Council	Muzdalfah Kiwalani Dispensary	2017	dispensary	private	yes	yes	na	na	no	no	no	no	no	no	no	no	no	yes	yes	no	urban	2	0	40	no
Dar es salaam Region	Ilala Municipal Council	Mvuleni Dispensary	2017	dispensary	public	yes	no	no	no	yes	partial	yes	yes	no	no	yes	no	no	yes	no	no	urban	1	0	20	no
Dar es salaam Region	Ilala Municipal Council	Mvuti Dispensary	2017	dispensary	public	yes	yes	yes	no	partial	yes	yes	yes	yes	Yes	partial	no	no	yes	yes	yes	urban	3	0	60	no
Dar es salaam Region	Ilala Municipal Council	Poverty Africa Kitunda charitable Dispensary	2017	dispensary	private	no	no	na	na	yes	yes	yes	yes	yes	Yes	yes	yes	no	no	no	no	urban	1	0	20	no
Dar es salaam Region	Ilala Municipal Council	Prime Care Dispensary	2017	dispensary	private	no	no	na	na	no	no	no	no	no	no	no	no	no	no	no	no	urban	0	0	0	no
Dar es salaam Region	Ilala Municipal Council	Pugu Kajiungeni Health Center	2017	health_centre	public	yes	yes	yes	yes	yes	yes	yes	yes	yes	Yes	yes	yes	yes	yes	yes	yes	urban	5	0	100	yes
Dar es salaam Region	Ilala Municipal Council	Regency Medical Centre Hospital at Zonal Level	2018	hospital	private	no	yes	na		yes	yes	yes	no	no	no	yes	no		no	yes	no	urban	1	0	20	no
Dar es salaam Region	Ilala Municipal Council	Rehemtulla Dispensary	2017	dispensary	private	no	no	na	na	no	no	no	no	no	no	no	no	no	no	no	no	urban	0	0	0	no
Dar es salaam Region	Ilala Municipal Council	RTMR Dispensary	2017	dispensary	private	no	no	na	na	partial	no	no	no	no	no	partial	no	no	no	no	no	urban	0	0	0	no
Dar es salaam Region	Ilala Municipal Council	Rungwe Dispensary	2017	dispensary	private	no	no	na	na	no	no	no	no	no	no	no	no	no	no	no	no	urban	0	0	0	no
Dar es salaam Region	Ilala Municipal Council	Samaria Precious Health Center	2017	health_centre	private	no	no	na	no	no	no	no	no	no	no	no	no	no	no	no	no	urban	0	0	0	no
Dar es salaam Region	Ilala Municipal Council	Segerea Dispensary	2017	dispensary	public	yes	yes	yes	yes	yes	yes	yes	yes	yes	Yes	yes	yes	yes	yes	yes	yes	urban	5	0	100	yes
Dar es salaam Region	Ilala Municipal Council	St. Benedict Health Center	2017	health_centre	private	yes	yes	na	na	yes	yes	yes	yes	no	no	yes	no	no	yes	yes	no	urban	2	0	40	no
Dar es salaam Region	Ilala Municipal Council	St. Bernards Hospital at District Level	2017	hospital	private	no	no	na		no	no	no	no	no	no	no	no		no	no	no	urban	0	0	0	no
Dar es salaam Region	Ilala Municipal Council	St. Camilius Dispensary	2017	dispensary	private	no	no	na	na	yes	partial	no	yes	yes	no	yes	no	no	no	no	no	urban	0	0	0	no
Dar es salaam Region	Ilala Municipal Council	Sun Shine Muslim Volunteers Health Center	2017	health_centre	private	yes	yes	na	na	yes	partial	no	yes	yes	Yes	yes	no	no	yes	yes	no	urban	2	0	40	no
Dar es salaam Region	Ilala Municipal Council	Tabata A Dispensary	2017	dispensary	public	yes	yes	yes	yes	yes	yes	yes	yes	yes	Yes	yes	yes	yes	yes	yes	yes	urban	5	0	100	yes
Dar es salaam Region	Ilala Municipal Council	Tabata General Hospital at District Level	2017	hospital	private	yes	no	na		no	no	no	no	no	no	no	no		yes	no	no	urban	1	0	20	no
Dar es salaam Region	Ilala Municipal Council	Tabata Kisiwani Dispensary	2017	dispensary	public	yes	yes	yes	yes	yes	yes	yes	yes	yes	no	yes	no	yes	yes	yes	yes	urban	4	0	80	yes
Dar es salaam Region	Ilala Municipal Council	Tabata NBC Dispensary	2017	dispensary	private	yes	yes	yes	no	yes	yes	yes	yes	yes	Yes	yes	yes	no	yes	yes	yes	urban	4	0	80	yes
Dar es salaam Region	Ilala Municipal Council	Taifo Charitable Dispensary	2017	dispensary	private	no	no	na	na	no	no	no	no	no	no	no	no	no	no	no	no	urban	0	0	0	no
Dar es salaam Region	Ilala Municipal Council	Tanzania Breweries Dispensary	2017	dispensary	public	yes	yes	na	na	no	no	no	no	no	no	no	no	no	yes	yes	no	urban	2	0	40	no
Dar es salaam Region	Ilala Municipal Council	Tanzania Railways Corporation (TRC) Dispensary	2017	dispensary	public	no	no	no	no	yes	no	no	no	no	no	yes	no	no	no	no	no	urban	0	0	0	no
Dar es salaam Region	Ilala Municipal Council	Taraja MDPTL Dispensary	2017	dispensary	public	no	no	na	no	no	no	no	no	no	no	no	no	no	no	no	no	urban	0	0	0	no
Dar es salaam Region	Ilala Municipal Council	Tiba Healthcare ltd Specialized Polyclinic	2017	dispensary	private	yes	yes	na	na	yes	yes	yes	yes	yes	Yes	yes	yes	no	yes	yes	no	urban	3	0	60	no
Dar es salaam Region	Ilala Municipal Council	Tiegsami Buguruni Sokoni Dispensary	2017	dispensary	private	no	no	na	na	yes	no	no	no	no	no	yes	no	no	no	no	no	urban	0	0	0	no
Dar es salaam Region	Ilala Municipal Council	Tikaya Health Center	2017	dispensary	private	yes	yes	na	na	no	no	no	no	no	no	no	no	no	yes	yes	no	urban	2	0	40	no
Dar es salaam Region	Ilala Municipal Council	Traffic Police Dispensary	2017	dispensary	public	no	no	no	no	no	no	no	no	no	no	no	no	no	no	no	no	urban	0	0	0	no
Dar es salaam Region	Ilala Municipal Council	Tyma Kigilagila Dispensary	2017	dispensary	private	no	no	na	na	no	no	no	no	no	no	no	no	no	no	no	no	urban	0	0	0	no
Dar es salaam Region	Ilala Municipal Council	Tyma Mtambani Vingunguti Dispensary	2017	dispensary	private	no	no	na	na	yes	partial	no	no	no	no	yes	no	no	no	no	no	urban	0	0	0	no
Dar es salaam Region	Ilala Municipal Council	Ukonga Magereza Dispensary	2017	dispensary	public	no	yes	yes	yes	yes	yes	yes	yes	yes	no	yes	no	yes	no	yes	yes	urban	3	0	60	no
Dar es salaam Region	Ilala Municipal Council	Vingunguti Dispensary	2017	dispensary	public	yes	yes	yes	partial	yes	yes	yes	yes	yes	Yes	yes	yes	partial	yes	yes	yes	urban	4	1	90	yes
Dar es salaam Region	Ilala Municipal Council	West DSM Dispensary	2017	dispensary	private	no	no	na	na	no	no	no	no	no	no	no	no	no	no	no	no	urban	0	0	0	no
Dar es salaam Region	Ilala Municipal Council	Yombo Ufundi Dispensary	2017	dispensary	public	yes	yes	yes	no	yes	yes	partial	yes	yes	Yes	yes	no	no	yes	yes	yes	urban	3	0	60	no
Dar es salaam Region	Ilala Municipal Council	Yongwe Dispensary	2017	dispensary	public	yes	yes	yes	partial	yes	yes	yes	yes	yes	Yes	yes	yes	partial	yes	yes	yes	urban	4	1	90	yes
Dar es salaam Region	Ilala Municipal Council	Zingiziwa Dispensary	2017	dispensary	public	yes	yes	yes	no	yes	yes	yes	yes	yes	no	yes	no	no	yes	yes	yes	urban	3	0	60	no
Dar es salaam Region	Kigamboni Municipal Council	Gezaulole Dispensary	2017	dispensary	public	yes	yes	yes	partial	yes	yes	yes	yes	yes	Yes	yes	yes	partial	yes	yes	yes	urban	4	1	90	yes
Dar es salaam Region	Kigamboni Municipal Council	Kibugumo Dispensary	2017	dispensary	public	yes	yes	yes	yes	yes	yes	no	yes	yes	Yes	yes	no	yes	yes	yes	yes	urban	4	0	80	yes
Dar es salaam Region	Kigamboni Municipal Council	Kimbiji Health Center	2017	dispensary	public	yes	yes	yes	yes	yes	yes	yes	yes	yes		yes	no	yes	yes	yes	yes	urban	4	0	80	yes
Dar es salaam Region	Kigamboni Municipal Council	Mjimwema Dispensary	2017	dispensary	public	yes	yes	yes	no	yes	yes	yes	yes	yes	Yes	yes	yes	no	yes	yes	yes	urban	4	0	80	yes
Dar es salaam Region	Kigamboni Municipal Council	Mkamba Dispensary	2017	dispensary	public	yes	yes	yes	na	yes	yes	yes	yes	yes	Yes	yes	yes	no	yes	yes	yes	urban	4	0	80	yes
Dar es salaam Region	Kigamboni Municipal Council	Mwalimu Nyerere Dispensary	2017	dispensary	public	no	no	no	no	no	no	no	no	no	no	no	no	no	no	no	no	urban	0	0	0	no
Dar es salaam Region	Kigamboni Municipal Council	Vijibweni Hospital at District Level	2017	hospital	public	yes	yes	yes		yes	yes	yes	yes	yes	Yes	yes	yes		yes	yes	yes	urban	4	0	80	yes
Dar es salaam Region	Kinondoni Municipal Council	361 KJ Lugalo Dispensary	2017	dispensary	public	no	no	no	na	no	no	no	no	no	no	no	no	no	no	no	no	urban	0	0	0	no
Dar es salaam Region	Kinondoni Municipal Council	AAR Health care Wazo Polyclinic	2017	dispensary	private	no	no	na	na	no	no	no	no	no	no	no	no	no	no	no	no	urban	0	0	0	no
Dar es salaam Region	Kinondoni Municipal Council	Antonio Verna Dispensary	2017	dispensary	private	yes	yes	na	na	yes	yes	partial	no	no	no	yes	no	no	yes	yes	no	urban	2	0	40	no
Dar es salaam Region	Kinondoni Municipal Council	Arafa Huruma Dispensary	2017	dispensary	private	no	no	na	na	no	no	no	no	no	no	no	no	no	no	no	no	urban	0	0	0	no
Dar es salaam Region	Kinondoni Municipal Council	Ardhi University Dispensary	2017	dispensary	public	yes	yes	yes	no	yes	yes	yes	yes	yes	Yes	yes	yes	no	yes	yes	yes	urban	4	0	80	yes
Dar es salaam Region	Kinondoni Municipal Council	Azania Dispensary	2017	dispensary	public	no	no	na	na	no	no	no	no	no	no	no	no	no	no	no	no	urban	0	0	0	no
Dar es salaam Region	Kinondoni Municipal Council	Bonde la Mpunga Dispensary	2017	dispensary	private	no	no	na	na	yes	yes	no	yes	yes	Yes	yes	no	no	no	no	no	urban	0	0	0	no
Dar es salaam Region	Kinondoni Municipal Council	Bunju Dispensary	2017	dispensary	public	yes	yes	yes	yes	partial	yes	yes	yes	no	no	partial	no	yes	yes	yes	yes	urban	4	0	80	yes
Dar es salaam Region	Kinondoni Municipal Council	Changanyikeni JWTZ Dispensary	2017	dispensary	public	no	no	na	na	no	no	no	no	no	no	no	no	no	no	no	no	urban	0	0	0	no
Dar es salaam Region	Kinondoni Municipal Council	Dr. Hiza Dispensary	2017	dispensary	private	no	no	na	na	no	no	no	no	no	no	no	no	no	no	no	no	urban	0	0	0	no
Dar es salaam Region	Kinondoni Municipal Council	Eureka Dispensary	2017	dispensary	private	no	no	na	na	no	no	no	no	no	no	no	no	no	no	no	no	urban	0	0	0	no
Dar es salaam Region	Kinondoni Municipal Council	Euro Dispensary	2017	dispensary	private	no	no	na	na	no	no	no	no	no	no	no	no	no	no	no	no	urban	0	0	0	no
Dar es salaam Region	Kinondoni Municipal Council	FM CGPU Dispensary	2017	dispensary	private	no	no	na	na	yes	yes	no	no	no	no	yes	no	no	no	no	no	urban	0	0	0	no
Dar es salaam Region	Kinondoni Municipal Council	Hananasif Dispensary	2017	dispensary	public	yes	yes	yes	no	yes	yes	no	yes	yes	no	yes	no	no	yes	yes	yes	urban	3	0	60	no
Dar es salaam Region	Kinondoni Municipal Council	Honest Dispensary	2017	dispensary	private	no	no	na	na	no	no	no	no	no	no	no	no	no	no	no	no	urban	0	0	0	no
Dar es salaam Region	Kinondoni Municipal Council	IMTU Hospital at District Level	2017	dispensary	public	no	no	no		yes	yes	yes	no	no	no	yes	no		no	no	no	urban	0	0	0	no
Dar es salaam Region	Kinondoni Municipal Council	JS Babhra Dispensary	2017	dispensary	public	yes	yes	yes	partial	yes	yes	partial	yes	yes	Yes	yes	no	partial	yes	yes	yes	urban	3	1	70	no
Dar es salaam Region	Kinondoni Municipal Council	KAM Mwananyamala Dispensary	2017	dispensary	private	no	no	na	na	no	no	no	no	no	no	no	no	no	no	no	no	urban	0	0	0	no
Dar es salaam Region	Kinondoni Municipal Council	Kambangwa Dispensary	2017	dispensary	private	yes	no	yes	yes	yes	yes	yes	yes	yes	Yes	yes	yes	yes	yes	no	yes	urban	4	0	80	yes
Dar es salaam Region	Kinondoni Municipal Council	Kigogo Dispensary	2017	dispensary	public	yes	no	yes	no	partial	yes	partial	no	yes	no	partial	no	no	yes	no	yes	urban	2	0	40	no
Dar es salaam Region	Kinondoni Municipal Council	Kigogo Morovian Dispensary	2017	dispensary	private	no	no	na	na	no	no	no	no	no	no	no	no	no	no	no	no	urban	0	0	0	no
Dar es salaam Region	Kinondoni Municipal Council	Kinondoni Hospital at District Level	2017	dispensary	private	yes	yes	yes		yes	yes	yes	yes	yes	Yes	yes	yes		yes	yes	yes	urban	4	0	80	yes
Dar es salaam Region	Kinondoni Municipal Council	Kitengule Hospital at District Level	2017	dispensary	private	yes	yes	yes	na	yes	yes	yes	yes	yes	Yes	yes	yes	no	yes	yes	yes	urban	4	0	80	yes
Dar es salaam Region	Kinondoni Municipal Council	Kwezi Dispensary	2017	dispensary	private	no	no	na	na	no	no	no	no	no	no	no	no	no	no	no	no	urban	0	0	0	no
Dar es salaam Region	Kinondoni Municipal Council	Mabwepande Dispensary	2017	dispensary	public	no	no	no	partial	yes	no	no	no	no	no	yes	no	partial	no	no	no	urban	0	1	10	no
Dar es salaam Region	Kinondoni Municipal Council	Mafarasa Dispensary	2017	dispensary	public	no	no	yes	yes	no	no	no	no	no	no	no	no	yes	no	no	yes	urban	2	0	40	no
Dar es salaam Region	Kinondoni Municipal Council	Magereza Boko Dispensary	2017	dispensary	public	no	no	no	no	yes	partial	no	no	no	no	yes	no	no	no	no	no	urban	0	0	0	no
Dar es salaam Region	Kinondoni Municipal Council	Makongo Juu Dispensary	2017	dispensary	public	no	yes	yes	yes	yes	yes	yes	yes	yes	Yes	yes	yes	yes	no	yes	yes	urban	4	0	80	yes
Dar es salaam Region	Kinondoni Municipal Council	Mbopo Dispensary	2017	dispensary	public	no	no	no	no	yes	no	no	no	no	no	yes	no	no	no	no	no	urban	0	0	0	no
Dar es salaam Region	Kinondoni Municipal Council	Mbweni B Dispensary	2017	dispensary	public	no	no	no	no	no	partial	no	no	no	no	no	no	no	no	no	no	urban	0	0	0	no
Dar es salaam Region	Kinondoni Municipal Council	Mbweni Dispensary	2017	dispensary	public	yes	yes	yes	no	yes	yes	yes	yes	yes	Yes	yes	yes	no	yes	yes	yes	urban	4	0	80	yes
Dar es salaam Region	Kinondoni Municipal Council	Mbweni JKT - Dispensary	2017	dispensary	public	no	no	no	no	no	no	no	no	no	no	no	no	no	no	no	no	urban	0	0	0	no
Dar es salaam Region	Kinondoni Municipal Council	Meig's Bunju Dispensary	2017	dispensary	public	no	no	na	na	no	no	no	no	no	no	no	no	no	no	no	no	urban	0	0	0	no
Dar es salaam Region	Kinondoni Municipal Council	MICO Salasala Dispensary	2017	dispensary	private	no	no	na	na	no	no	no	no	no	no	no	no	no	no	no	no	urban	0	0	0	no
Dar es salaam Region	Kinondoni Municipal Council	Mlalakuwa Dispensary	2017	dispensary	public	yes	yes	yes	yes	yes	yes	no	yes	yes	Yes	yes	no	yes	yes	yes	yes	urban	4	0	80	yes
Dar es salaam Region	Kinondoni Municipal Council	Mpiji Mbweni Dispensary	2017	dispensary	public	yes	yes	yes	partial	yes	yes	yes	yes	yes	Yes	yes	yes	partial	yes	yes	yes	urban	4	1	90	yes
Dar es salaam Region	Kinondoni Municipal Council	Msisiri Dispensary	2017	dispensary	private	no	yes	na	na	no	no	no	no	no	no	no	no	no	no	yes	no	urban	1	0	20	no
Dar es salaam Region	Kinondoni Municipal Council	Mzimuni Dispensary	2017	dispensary	public	yes	yes	yes	partial	yes	yes	partial	no	no	Yes	yes	no	partial	yes	yes	yes	urban	3	1	70	no
Dar es salaam Region	Kinondoni Municipal Council	New Tegeta Dispensary	2017	dispensary	private	no	no	na	na	no	no	no	no	no		no	no	no	no	no	no	urban	0	0	0	no
Dar es salaam Region	Kinondoni Municipal Council	Redcross Humanitarian Dispensary	2017	dispensary	private	no	no	na	na	yes	no	no	no	no	no	yes	no	no	no	no	no	urban	0	0	0	no
Dar es salaam Region	Kinondoni Municipal Council	Royal Green Cross Dispensary	2017	dispensary	private	no	yes	na	na	no	no	partial	no	no	no	no	no	no	no	yes	no	urban	1	0	20	no
Dar es salaam Region	Kinondoni Municipal Council	Salasala Dispensary	2017	dispensary	public	yes	yes	yes	no	yes	yes	no	no	yes	Yes	yes	no	no	yes	yes	yes	urban	3	0	60	no
Dar es salaam Region	Kinondoni Municipal Council	ST Joseph Mbweni Mission District Hospital	2017	hospital	private	no	no	yes		no	no	no	no	no	no	no	no		no	no	yes	urban	1	0	20	no
Dar es salaam Region	Kinondoni Municipal Council	St Theresia - Dispensary	2017	dispensary	private	yes	yes	na	na	yes	yes	yes	no	no	no	yes	no	no	yes	yes	no	urban	2	0	40	no
Dar es salaam Region	Kinondoni Municipal Council	St. Brendan Dispensary	2017	dispensary	private	no	no	na	na	no	no	no	no	no	no	no	no	no	no	no	no	urban	0	0	0	no
Dar es salaam Region	Kinondoni Municipal Council	Taifo Mchangani Dispensary	2017	dispensary	private	yes	yes	na	na	no	no	no	no	no	no	no	no	no	yes	yes	no	urban	2	0	40	no
Dar es salaam Region	Kinondoni Municipal Council	TAIFO Tegeta Dispensary	2017	dispensary	private	no	no	na	na	no	no	no	no	no	no	no	no	no	no	no	no	urban	0	0	0	no
Dar es salaam Region	Kinondoni Municipal Council	TKS Dispensary	2017	dispensary	private	no	no	na	na	no	no	no	no	no	no	no	no	no	no	no	no	urban	0	0	0	no
Dar es salaam Region	Kinondoni Municipal Council	Ultimate Security Dispensary	2017	dispensary	private	no	no	na	na	no	no	no	no	no	no	no	no	no	no	no	no	urban	0	0	0	no
Dar es salaam Region	Kinondoni Municipal Council	Ununio Dispensary	2017	dispensary	private	yes	yes	yes	yes	yes	yes	yes	yes	yes	Yes	yes	yes	yes	yes	yes	yes	urban	5	0	100	yes
Dar es salaam Region	Kinondoni Municipal Council	Upendo Ikunda Dispensary	2017	dispensary	private	yes	no	na	na	no	no	no	no	no	no	no	no	no	yes	no	no	urban	1	0	20	no
Dar es salaam Region	Ubungo Municipal Council	Afya care Sinza Dispensary	2017	dispensary	private	no	no	yes	yes	yes	no	no	no	no	no	yes	no	yes	no	no	yes	urban	2	0	40	no
Dar es salaam Region	Ubungo Municipal Council	Arafa Corner Dispensary	2017	dispensary	private	no	no	na	na	no	no	no	no	no	no	no	no	no	no	no	no	urban	0	0	0	no
Dar es salaam Region	Ubungo Municipal Council	Arafa NHC - Ubungo Dispensary	2017	dispensary	private	na	na	no	no	no	no	no	no	no	no	no	no	no	no	no	no	urban	0	0	0	no
Dar es salaam Region	Ubungo Municipal Council	Kinae - Dispensary	2017	dispensary	private	no	no	na	na	no	no	no	no	no	no	no	no	no	no	no	no	urban	0	0	0	no
Dar es salaam Region	Ubungo Municipal Council	Mabibo Dispensary	2019	dispensary	private	yes	yes	yes	no	yes	yes	yes	no	no	Yes	yes	no	no	yes	yes	yes	urban	3	0	60	no
Dar es salaam Region	Ubungo Municipal Council	MICO Farasi Mabibo Dispensary	2019	dispensary	private	yes	yes	no	partial	yes	yes	partial	yes	yes	Yes	yes	no	partial	yes	yes	no	urban	2	1	50	no
Dar es salaam Region	Ubungo Municipal Council	Mico Mwembechai Dispensary	2017	dispensary	private	yes	no	na	na	no	no	no	no	no	no	no	no	no	yes	no	no	urban	1	0	20	no
Dar es salaam Region	Ubungo Municipal Council	Mikuru Dispensary	2017	dispensary	private	no	no	na	na	yes	yes	no	no	no	no	yes	no	no	no	no	no	urban	0	0	0	no
Njombe Region	Ludewa District Council	Ilawa Dispensary	2018	dispensary	public	yes	no	no	partial	yes	yes	yes	yes	no	yes	yes	no	partial	yes	no	no	rural	1	1	30	no
Njombe Region	Ludewa District Council	Kilondo Dispensary	2018	dispensary	public	yes	yes	yes	no	no	no	no	no	no	no	no	no	no	yes	yes	yes	rural	3	0	60	no
Njombe Region	Ludewa District Council	Kipangala Dispensary	2018	dispensary	public												no					rural	0	0	0	no
Njombe Region	Ludewa District Council	Kipingu Dispensary	2018	dispensary	public	yes	yes	yes	no	yes	yes	partial	yes	yes	yes	yes	no	no	yes	yes	yes	rural	3	0	60	no
Njombe Region	Ludewa District Council	Kiyombo Dispensary	2018	dispensary	public	yes	no	no	no	partial	partial	no	yes	no	no	partial	no	no	yes	no	no	rural	1	0	20	no
Njombe Region	Ludewa District Council	Lifuma Dispensary	2018	dispensary	public	yes	yes	yes	yes	yes	yes	no	yes	yes	yes	yes	no	yes	yes	yes	yes	rural	4	0	80	yes
Njombe Region	Ludewa District Council	Lipangala Dispensary	2018	dispensary	public	yes	no	yes	yes	no	no	no	no	no	no	no	no	yes	yes	no	yes	rural	3	0	60	no
Njombe Region	Ludewa District Council	Liugai Dispensary	2018	dispensary	public	no	no	no	no	yes	yes	yes	yes	yes	yes	yes	yes	no	no	no	no	rural	1	0	20	no
Njombe Region	Ludewa District Council	Ludende Dispensary	2018	dispensary	public	yes	yes	yes	yes	yes	yes	yes	yes	yes	yes	yes	yes	yes	yes	yes	yes	rural	5	0	100	yes
Njombe Region	Ludewa District Council	Lugarawa Hospital at District Level	2018	dispensary	private	yes	yes	na	yes	yes	yes	no	no	no	no	yes	no	yes	yes	yes	no	rural	3	0	60	no
Njombe Region	Ludewa District Council	Lupande Dispensary	2018	dispensary	public	yes	yes	yes	yes	yes	yes	yes	yes	yes	yes	yes	yes	yes	yes	yes	yes	rural	5	0	100	yes
Njombe Region	Ludewa District Council	Madope Dispensary	2018	dispensary	public	yes	no	no	no	yes	yes	yes	yes	yes	yes	yes	yes	no	yes	no	no	rural	2	0	40	no
Njombe Region	Ludewa District Council	Manga Dispensary	2018	dispensary	public	yes	yes	yes	no	yes	yes	no	no	yes	yes	yes	no	no	yes	yes	yes	rural	3	0	60	no
Njombe Region	Ludewa District Council	Mapogoro Dispensary	2018	dispensary	public	yes	yes	yes	partial	yes	yes	yes	yes	yes	yes	yes	yes	partial	yes	yes	yes	rural	4	1	90	yes
Njombe Region	Ludewa District Council	Mavanga Health Center	2018	health_centre	private	no	no	na	na	no	no	no	no	no	no	no	no	no	no	no	no	rural	0	0	0	no
Njombe Region	Ludewa District Council	Mawengi Dispensary	2018	dispensary	public	yes	yes	yes	yes	yes	yes	yes	yes	yes	yes	yes	yes	yes	yes	yes	yes	rural	5	0	100	yes
Njombe Region	Ludewa District Council	Milo Hospital at District Level	2018	hospital	private	no	no	na	na	no	no	no	no	no	no	no	no	no	no	no	no	rural	0	0	0	no
Njombe Region	Ludewa District Council	Mundindi Dispensary	2018	dispensary	public	yes	no	no	partial	yes	no	no	no	no	no	yes	no	partial	yes	no	no	rural	1	1	30	no
Njombe Region	Ludewa District Council	Njelela Dispensary	2018	dispensary	public	yes	no	yes	yes	yes	yes	yes	yes	yes	yes	yes	yes	yes	yes	no	yes	rural	4	0	80	yes
Njombe Region	Ludewa District Council	Shaurimoyo Dispensary	2018	dispensary	public	yes	yes	yes	yes	yes	yes	yes	yes	yes	yes	yes	yes	yes	yes	yes	yes	rural	5	0	100	yes
Njombe Region	Makambako Town Council	Kitandililo Dispensary	2018	dispensary	private	yes	no	na	na	yes	yes	no	no	no	no	yes	no	no	yes	no	no	urban	1	0	20	no
Njombe Region	Makambako Town Council	Makambako RC Nursing Home	2018	dispensary	private	no	no	na	na	yes	no	no	no	no	no	yes	no	no	no	no	no	urban	0	0	0	no
Njombe Region	Makambako Town Council	Manga Dispensary	2018	dispensary	public	yes	yes	yes	partial	yes	yes	no	yes	yes	yes	yes	no	partial	yes	yes	yes	urban	3	1	70	no
Njombe Region	Makambako Town Council	Mbugani Dispensary	2018	dispensary	public	yes	yes	yes	no	partial	yes	yes	no	no	yes	partial	no	no	yes	yes	yes	urban	3	0	60	no
Njombe Region	Makambako Town Council	Nazareth Health Center	2018	health_centre	private	yes	yes	na	na	yes	yes	yes	yes	yes	yes	yes	yes	no	yes	yes	no	urban	3	0	60	no
Njombe Region	Makete District Council	Bulongwa Hospital at District Level	2018	hospital	private	no	no	na	yes	no	no	no	no	no	no	no	no	yes	no	no	no	rural	1	0	20	no
Njombe Region	Makete District Council	Ibaga Dispensary	2018	dispensary	public	yes	yes	yes	no	yes	yes	yes	yes	yes	yes	yes	yes	no	yes	yes	yes	rural	4	0	80	yes
Njombe Region	Makete District Council	Idende Dispensary	2018	dispensary	public	yes	no	yes	no	yes	yes	no	no	no	yes	yes	no	no	yes	no	yes	rural	2	0	40	no
Njombe Region	Makete District Council	Igolwa Dispensary	2018	dispensary	private	yes	yes	na	na	yes	yes	yes	yes	yes	yes	yes	yes	no	yes	yes	no	rural	3	0	60	no
Njombe Region	Makete District Council	Ihanga Dispensary	2018	dispensary	private	yes	no	na	na	yes	partial	partial	no	no	no	yes	no	no	yes	no	no	rural	1	0	20	no
Njombe Region	Makete District Council	Iniho Dispensary	2018	dispensary	public	yes	yes	no	no	yes	yes	yes	no	no	no	yes	no	no	yes	yes	no	rural	2	0	40	no
Njombe Region	Makete District Council	Ipelele Health Center	2018	health_centre	public	yes	yes	yes	no	yes	yes	yes	yes	no	yes	yes	no	no	yes	yes	yes	rural	3	0	60	no
Njombe Region	Makete District Council	Ipepo Dispensary	2018	dispensary	public	yes	no	no	no	yes	yes	yes	yes	yes	yes	yes	yes	no	yes	no	no	rural	2	0	40	no
Njombe Region	Makete District Council	Ivilikinge Dispensary	2018	dispensary	public	yes	yes	yes	no	yes	yes	yes	yes	yes	yes	yes	yes	no	yes	yes	yes	rural	4	0	80	yes
Njombe Region	Makete District Council	Iyoka Dispensary	2018	dispensary	public	no	no	no	no	yes	yes	yes	no	no	no	yes	no	no	no	no	no	rural	0	0	0	no
Njombe Region	Makete District Council	Kimani Dispensary	2018	dispensary	private	yes	no	na	na	no	no	no	no	no	no	no	no	no	yes	no	no	rural	1	0	20	no
Njombe Region	Makete District Council	Kitulo Dispensary	2018	dispensary	private	no	no	no	no	no	no	no	no	no	no	no	no	no	no	no	no	rural	0	0	0	no
Njombe Region	Makete District Council	Lupila Health Center	2018	health_centre	public	yes	yes	yes	no	yes	yes	yes	yes	yes	yes	yes	yes	no	yes	yes	yes	rural	4	0	80	yes
Njombe Region	Makete District Council	Luwumbu Dispensary	2018	dispensary	public	yes	yes	yes	partial	yes	yes	partial	no	no	no	yes	no	partial	yes	yes	yes	rural	3	1	70	no
Njombe Region	Makete District Council	Makangalawe Dispensary	2018	dispensary	public	yes	yes	yes	partial	yes	yes	yes	yes	yes	yes	yes	yes	partial	yes	yes	yes	rural	4	1	90	yes
Njombe Region	Makete District Council	Makete District Hospital	2018	dispensary	public	no	no	no	yes	yes	yes	yes	yes	yes	yes	yes	yes	yes	no	no	no	rural	2	0	40	no
Njombe Region	Makete District Council	Mang'oto Dispensary	2018	dispensary	public	yes	yes	yes	no	partial	no	no	no	no	no	partial	no	no	yes	yes	yes	rural	3	0	60	no
Njombe Region	Makete District Council	Matamba Health Center	2018	health_centre	public	yes	yes	yes	no	yes	yes	yes	yes	yes	yes	yes	yes	no	yes	yes	yes	rural	4	0	80	yes
Njombe Region	Makete District Council	Mbalatse Dispensary	2018	dispensary	public	yes	yes	yes	no	no	no	no	no	no	no	no	no	no	yes	yes	yes	rural	3	0	60	no
Njombe Region	Makete District Council	Mfumbi Dispensary	2018	dispensary	public	yes	yes	yes	no	yes	yes	yes	yes	yes	no	yes	no	no	yes	yes	yes	rural	3	0	60	no
Njombe Region	Makete District Council	Mlondwe Dispensary	2018	dispensary	public	yes	no	yes	no	yes	yes	yes	yes	yes	yes	yes	yes	no	yes	no	yes	rural	3	0	60	no
Njombe Region	Makete District Council	Ndapo Dispensary	2018	dispensary	public	yes	yes	yes	no	yes	yes	yes	yes	yes	yes	yes	yes	no	yes	yes	yes	rural	4	0	80	yes
Njombe Region	Makete District Council	Ndulamo Dispensary	2018	dispensary	public	yes	yes	no	no	yes	no	no	yes	no	no	yes	no	no	yes	yes	no	rural	2	0	40	no
Njombe Region	Makete District Council	Sunji Dispensary	2018	dispensary	private	yes	no	na	na	partial	partial	partial	yes	no	no	partial	no	no	yes	no	no	rural	1	0	20	no
Njombe Region	Makete District Council	Ugabwa Dispensary (FBO)	2018	dispensary	private	yes	no	yes	yes	yes	no	no	no	no	no	yes	no	yes	yes	no	yes	rural	3	0	60	no
Njombe Region	Makete District Council	Ujuni Dispensary	2018	dispensary	public	yes	yes	yes	partial	yes	no	no	no	no	no	yes	no	partial	yes	yes	yes	rural	3	1	70	no
Njombe Region	Makete District Council	Unyangala Dispensary	2018	dispensary	public	yes	yes	yes	yes	yes	yes	yes	yes	yes	yes	yes	yes	yes	yes	yes	yes	rural	5	0	100	yes
Njombe Region	Makete District Council	Utanziwa Dispensary	2018	dispensary	private	yes	no	na	na	yes	yes	partial	yes	yes	yes	yes	no	no	yes	no	no	rural	1	0	20	no
Njombe Region	Makete District Council	Utengule Dispensary	2018	dispensary	private	yes	no	yes	yes	partial	no	no	no	no	no	partial	no	yes	yes	no	yes	rural	3	0	60	no
Njombe Region	Njombe District Council	Ikondo Dispensary	2018	dispensary	public	yes	yes	yes	no	partial	partial	partial	no	no	no	partial	no	no	yes	yes	yes	rural	3	0	60	no
Njombe Region	Njombe District Council	Image Dispensary	2018	dispensary	public	yes	no	no	no	yes	yes	no	yes	yes	no	yes	no	no	yes	no	no	rural	1	0	20	no
Njombe Region	Njombe District Council	Iwafi Dispensary	2018	dispensary	public	yes	yes	yes	yes	no	yes	yes	yes	yes	yes	no	no	yes	yes	yes	yes	rural	4	0	80	yes
Njombe Region	Njombe District Council	Kanikelele Dispensary	2018	dispensary	public	yes	yes	yes	yes	yes	partial	partial	yes	yes	yes	yes	no	yes	yes	yes	yes	rural	4	0	80	yes
Njombe Region	Njombe District Council	Kichiwa Health Center	2018	health_centre	public	yes	yes	no	partial	yes	yes	no	yes	no	yes	yes	no	partial	yes	yes	no	rural	2	1	50	no
Njombe Region	Njombe District Council	Matembwe Dispensary	2018	dispensary	public	yes	no	na	na	yes	yes	no	no	no	no	yes	no	no	yes	no	no	rural	1	0	20	no
Njombe Region	Njombe District Council	Matiganjola Dispensary	2018	dispensary	public	yes	no	no	no	no	yes	no	no	no	yes	no	no	no	yes	no	no	rural	1	0	20	no
Njombe Region	Njombe District Council	Mfriga Dispensary	2018	dispensary	public	yes	no	no	partial	yes	partial	partial	yes	no	yes	yes	no	partial	yes	no	no	rural	1	1	30	no
Njombe Region	Njombe District Council	Nyombo Dispensary	2018	dispensary	public	yes	yes	no	no	yes	yes	partial	no	no	no	yes	no	no	yes	yes	no	rural	2	0	40	no
Njombe Region	Njombe District Council	Siloam Dispensary	2018	dispensary	private	no	no	na	na	yes	no	no	no	no	no	yes	no	no	no	no	no	rural	0	0	0	no
Njombe Region	Njombe Town Council	Anglican Health Center	2018	health_centre	private	no	no	na	na	no	no	no	no	no	no	no	no	no	no	no	no	urban	0	0	0	no
Njombe Region	Njombe Town Council	Iboya Dispensary	2018	dispensary	public	yes	yes	yes	yes	yes	yes	yes	yes	yes	yes	yes	yes	yes	yes	yes	yes	urban	5	0	100	yes
Njombe Region	Njombe Town Council	Idunda Dispensary	2018	dispensary	public	yes	no	yes	partial	yes	yes	yes	yes	no	no	yes	no	partial	yes	no	yes	urban	2	1	50	no
Njombe Region	Njombe Town Council	Idundilanga Dispensary	2018	dispensary	public	no	no	no	no	yes	yes	no	yes	yes	yes	yes	no	no	no	no	no	urban	0	0	0	no
Njombe Region	Njombe Town Council	Ihalula Health Center	2018	health_centre	public	yes	yes	yes	yes	yes	yes	yes	yes	no	no	yes	no	yes	yes	yes	yes	urban	4	0	80	yes
Njombe Region	Njombe Town Council	Itipula Dispensary	2018	dispensary	public	yes	yes	yes	partial	yes	yes	yes	no	no	no	yes	no	partial	yes	yes	yes	urban	3	1	70	no
Njombe Region	Njombe Town Council	Itulike Dispensary	2018	dispensary	public	no	no	no	no	yes	yes	no	no	no	no	yes	no	no	no	no	no	urban	0	0	0	no
Njombe Region	Njombe Town Council	Kibena tea Dispensary	2018	dispensary	private	no	no	na	na	no	no	no	no	no	no	no	no	no	no	no	no	urban	0	0	0	no
Njombe Region	Njombe Town Council	Kifanya Dispensary	2018	dispensary	public	yes	no	no	no	no	no	no	no	no	no	no	no	no	yes	no	no	urban	1	0	20	no
Njombe Region	Njombe Town Council	Kitulila Dispensary	2018	dispensary	public	yes	yes	yes	yes	yes	yes	yes	yes	yes	yes	yes	yes	yes	yes	yes	yes	urban	5	0	100	yes
Njombe Region	Njombe Town Council	Kiyaula Dispensary	2018	dispensary	public	yes	yes	yes	yes	yes	yes	yes	yes	yes	yes	yes	yes	yes	yes	yes	yes	urban	5	0	100	yes
Njombe Region	Njombe Town Council	Limage Dispensary	2018	dispensary	public	no	no	yes	no	yes	partial	partial	no	no	no	yes	no	no	no	no	yes	urban	1	0	20	no
Njombe Region	Njombe Town Council	Lugenge Dispensary	2018	dispensary	private	yes	no	na	na	yes	partial	no	no	no	no	yes	no	no	yes	no	no	urban	1	0	20	no
Njombe Region	Njombe Town Council	Luponde Dispensary	2018	dispensary	private	yes	yes	no	no	no	no	no	no	no	no	no	no	no	yes	yes	no	urban	2	0	40	no
Njombe Region	Njombe Town Council	Lusitu Dispensary	2018	dispensary	public	yes	yes	yes	no	yes	no	yes	yes	no	no	yes	no	no	yes	yes	yes	urban	3	0	60	no
Njombe Region	Njombe Town Council	Lwangu Dispensary	2018	dispensary	public	yes	no	no	no	yes	yes	yes	yes	yes	yes	yes	yes	no	yes	no	no	urban	2	0	40	no
Njombe Region	Njombe Town Council	Magoda Dispensary	2018	dispensary	public	yes	yes	no	no	partial	partial	no	no	no	no	partial	no	no	yes	yes	no	urban	2	0	40	no
Njombe Region	Njombe Town Council	Makanjaula Dispensary	2018	dispensary	public	yes	no	yes	no	yes	yes	yes	yes	yes	yes	yes	yes	no	yes	no	yes	urban	3	0	60	no
Njombe Region	Njombe Town Council	Matola Dispensary	2018	dispensary	public	yes	yes	yes	na	yes	yes	no	yes	yes	no	yes	no	no	yes	yes	yes	urban	3	0	60	no
Njombe Region	Njombe Town Council	Mikongo Dispensary	2018	dispensary	public	yes	yes	yes	yes	yes	yes	yes	yes	yes	yes	yes	yes	yes	yes	yes	yes	urban	5	0	100	yes
Njombe Region	Njombe Town Council	Miva Dispensary	2018	dispensary	public	yes	yes	yes	partial	yes	yes	partial	yes	yes	no	yes	no	partial	yes	yes	yes	urban	3	1	70	no
Njombe Region	Njombe Town Council	Mpeto Dispensary	2018	dispensary	public	yes	yes	yes	yes	yes	yes	yes	yes	yes	no	yes	no	yes	yes	yes	yes	urban	4	0	80	yes
Njombe Region	Njombe Town Council	Mtila Dispensary	2018	dispensary	public	yes	yes	no	yes	yes	partial	yes	no	no	no	yes	no	yes	yes	yes	no	urban	3	0	60	no
Njombe Region	Njombe Town Council	Muungano Dispensary	2018	dispensary	public	yes	no	yes	yes	yes	yes	yes	yes	no	no	yes	no	yes	yes	no	yes	urban	3	0	60	no
Njombe Region	Njombe Town Council	Ngelamo Dispensary	2018	dispensary	public	yes	yes	yes	yes	yes	yes	no	yes	yes	no	yes	no	yes	yes	yes	yes	urban	4	0	80	yes
Njombe Region	Njombe Town Council	Njombe Health Center	2018	dispensary	public				no	partial						partial	no	no				urban	0	0	0	no
Njombe Region	Njombe Town Council	Njomlole Dispensary	2018	dispensary	public	yes	yes	yes	yes	yes	yes	yes	yes	yes	yes	yes	yes	yes	yes	yes	yes	urban	5	0	100	yes
Njombe Region	Njombe Town Council	Peluanda Dispensary	2018	dispensary	public	yes	yes	yes	yes	yes	yes	partial	no	no	no	yes	no	yes	yes	yes	yes	urban	4	0	80	yes
Njombe Region	Njombe Town Council	Tanwat Hospital at District Level	2018	hospital	private	no	no	na	no	no	no	no	no	no	no	no	no	no	no	no	no	urban	0	0	0	no
Njombe Region	Njombe Town Council	Uliwa Health Center	2018	health_centre	private	yes	no	no	no	yes	no	no	no	no	no	yes	no	no	yes	no	no	urban	1	0	20	no
Njombe Region	Njombe Town Council	Utengule Dispensary	2018	dispensary	public	yes	yes	no	yes	yes	yes	yes	no	no	no	yes	no	yes	yes	yes	no	urban	3	0	60	no
Njombe Region	Njombe Town Council	Wikichi Dispensary	2018	dispensary	public	yes	no	yes	partial	yes	yes	yes	yes	no	no	yes	no	partial	yes	no	yes	urban	2	1	50	no
Njombe Region	Wanging'ombe District Council	Chalowe Dispensary	2018	dispensary	public	yes	yes	yes	yes	yes	yes	yes	yes	yes	yes	yes	yes	yes	yes	yes	yes	rural	5	0	100	yes
Njombe Region	Wanging'ombe District Council	Dulamu Dispensary	2018	dispensary	public	yes	no	yes	yes	yes	yes	partial	yes	yes	yes	yes	no	yes	yes	no	yes	rural	3	0	60	no
Njombe Region	Wanging'ombe District Council	Igosi Dispensary	2018	dispensary	public	yes	yes	yes	partial	yes	yes	yes	no	yes	yes	yes	no	partial	yes	yes	yes	rural	3	1	70	no
Njombe Region	Wanging'ombe District Council	Igodivaha Dispensary	2018	dispensary	public	yes	yes	yes	partial	yes	yes	yes	yes	yes	no	yes	no	partial	yes	yes	yes	rural	3	1	70	no
Njombe Region	Wanging'ombe District Council	Igwachanya Dispensary	2018	dispensary	private	no	no	yes	yes	yes	yes	yes	yes	yes	yes	yes	yes	yes	no	no	yes	rural	3	0	60	no
Njombe Region	Wanging'ombe District Council	Ihanja Dispensary	2018	dispensary	public	no	no	no	no	yes	yes	yes	no	no	no	yes	no	no	no	no	no	rural	0	0	0	no
Njombe Region	Wanging'ombe District Council	Imalinyi Dispensary	2018	dispensary	public				no								no	no				rural	0	0	0	no
Njombe Region	Wanging'ombe District Council	Isindagosi Dispensary	2018	dispensary	public	yes	no	no	no	yes	partial	partial	yes	yes	yes	yes	no	no	yes	no	no	rural	1	0	20	no
Njombe Region	Wanging'ombe District Council	Itulahumba Dispensary	2018	dispensary	public	yes	yes	yes	partial	yes	yes	yes	yes	yes	yes	yes	yes	partial	yes	yes	yes	rural	4	1	90	yes
Njombe Region	Wanging'ombe District Council	IVIGO Dispensary	2018	dispensary	public	no	yes	yes	yes	yes	yes	yes	yes	yes	yes	yes	yes	yes	no	yes	yes	rural	4	0	80	yes
Njombe Region	Wanging'ombe District Council	Kijombe Dispensary	2018	dispensary	public	yes	yes	yes	partial	no	yes	yes	yes	yes	yes	no	no	partial	yes	yes	yes	rural	3	1	70	no
Njombe Region	Wanging'ombe District Council	Kinenulo Dispensary	2018	dispensary	public	yes	yes	yes	no	yes	yes	partial	yes	yes	no	yes	no	no	yes	yes	yes	rural	3	0	60	no
Njombe Region	Wanging'ombe District Council	Kipengere Health Center	2018	health_centre	public	yes	yes	yes	yes	yes	no	yes	yes	yes	yes	yes	no	yes	yes	yes	yes	rural	4	0	80	yes
Njombe Region	Wanging'ombe District Council	Lulanzi Dispensary	2018	dispensary	public	yes	no	no	no	yes	yes	no	yes	yes	yes	yes	no	no	yes	no	no	rural	1	0	20	no
Njombe Region	Wanging'ombe District Council	Malangali Dispensary	2018	dispensary	public	yes	yes	yes	yes	yes	yes	partial	yes	yes	yes	yes	no	yes	yes	yes	yes	rural	4	0	80	yes
Njombe Region	Wanging'ombe District Council	Masage Dispensary	2018	dispensary	public	yes	yes	yes	partial	yes	yes	partial	yes	yes	yes	yes	no	partial	yes	yes	yes	rural	3	1	70	no
Njombe Region	Wanging'ombe District Council	Mhaji Dispensary	2018	dispensary	public	no	yes	yes	yes	yes	yes	yes	yes	yes	yes	yes	yes	yes	no	yes	yes	rural	4	0	80	yes
Njombe Region	Wanging'ombe District Council	Mlevela Dispensary	2018	dispensary	public	yes	yes	yes	no	yes	yes	partial	yes	yes	yes	yes	no	no	yes	yes	yes	rural	3	0	60	no
Njombe Region	Wanging'ombe District Council	Moronga Dispensary	2018	dispensary	public	yes	yes	yes	partial	yes	yes	partial	yes	yes	yes	yes	no	partial	yes	yes	yes	rural	3	1	70	no
Njombe Region	Wanging'ombe District Council	Nyumbanitu Dispensary	2018	dispensary	public	yes	yes	yes	partial	yes	yes	partial	yes	no	yes	yes	no	partial	yes	yes	yes	rural	3	1	70	no
Njombe Region	Wanging'ombe District Council	Saja Dispensary	2018	dispensary	public	yes	yes	yes	yes	yes	yes	yes	yes	yes	yes	yes	yes	yes	yes	yes	yes	rural	5	0	100	yes
Njombe Region	Wanging'ombe District Council	Samaria Dispensary	2018	dispensary	public	yes	yes	yes	no	no	no	no	yes	yes	no	no	no	no	yes	yes	yes	rural	3	0	60	no
Njombe Region	Wanging'ombe District Council	Uhambule Dispensary	2018	dispensary	public	yes	yes	yes	yes	yes	partial	no	yes	yes	yes	yes	no	yes	yes	yes	yes	rural	4	0	80	yes
Njombe Region	Wanging'ombe District Council	Uhekule Dispensary	2018	dispensary	public	yes	yes	yes	yes	yes	yes	no	yes	yes	no	yes	no	yes	yes	yes	yes	rural	4	0	80	yes
Njombe Region	Wanging'ombe District Council	Uhenga Dispensary	2018	dispensary	public	yes	yes	yes	yes	yes	yes	yes	yes	yes	yes	yes	yes	yes	yes	yes	yes	rural	5	0	100	yes
Njombe Region	Wanging'ombe District Council	Ulembwe Dispensary	2018	dispensary	public	yes	yes	yes	yes	yes	yes	no	no	yes	yes	yes	no	yes	yes	yes	yes	rural	4	0	80	yes
Njombe Region	Wanging'ombe District Council	Usalule Dispensary	2018	dispensary	public	yes	no	yes	partial	yes	yes	yes	yes	yes	yes	yes	yes	partial	yes	no	yes	rural	3	1	70	no
Njombe Region	Wanging'ombe District Council	Usuka Dispensary	2018	dispensary	public	yes	yes	yes	partial	yes	yes	partial	no	no	yes	yes	no	partial	yes	yes	yes	rural	3	1	70	no
Njombe Region	Wanging'ombe District Council	Utelewe Dispensary	2018	dispensary	public	yes	yes	yes	no	yes	yes	no	yes	yes	yes	yes	no	no	yes	yes	yes	rural	3	0	60	no
Njombe Region	Wanging'ombe District Council	Wangama Dispensary	2018	dispensary	public	no	no	no	yes	yes	yes	no	no	no	no	yes	no	yes	no	no	no	rural	1	0	20	no
Shinyanga Region	Kahama Town Council	Isagehe Dispensary	2018	dispensary	public	yes	no	yes	partial	yes	yes	partial	yes	yes	yes	yes	no	partial	yes	no	yes	urban	2	1	50	no
Shinyanga Region	Kahama Town Council	Iyenze Health Center	2018	health_centre	public	yes	no	no	yes	yes	yes	yes	yes	yes	yes	yes	yes	yes	yes	no	no	urban	3	0	60	no
Shinyanga Region	Kahama Town Council	Kagongwa Dispensary	2018	dispensary	public	yes	yes	no	yes	yes	yes	no	yes	yes	no	yes	no	yes	yes	yes	no	urban	3	0	60	no
Shinyanga Region	Kahama Town Council	Kahama District Hospital	2018	hospital	public	yes	no	yes	yes	yes	partial	no	no	no	no	yes	no	yes	yes	no	yes	urban	3	0	60	no
Shinyanga Region	Kahama Town Council	Kilago Dispensary	2018	dispensary	public	yes	yes	yes	yes	yes	yes	yes	yes	yes	yes	yes	yes	yes	yes	yes	yes	urban	5	0	100	yes
Shinyanga Region	Kahama Town Council	Kinaga Dispensary	2018	dispensary	public	yes	yes	yes	yes	yes	yes	no	yes	yes	yes	yes	no	yes	yes	yes	yes	urban	4	0	80	yes
Shinyanga Region	Kahama Town Council	Kwema Primary School Health Center	2018	health_centre	private	no	no	na	na	no	no	no	no	no	no	no	no	no	no	no	no	urban	0	0	0	no
Shinyanga Region	Kahama Town Council	Lowa Health Center	2018	health_centre	private	no	no	na	na	yes	yes	no	no	no	no	yes	no	no	no	no	no	urban	0	0	0	no
Shinyanga Region	Kahama Town Council	Magai Hospital at District Level	2018	hospital	private	yes	no	na	yes	yes	no	no	no	no	no	yes	no	yes	yes	no	no	urban	2	0	40	no
Shinyanga Region	Kahama Town Council	Marie Stopes Dispensary	2018	dispensary	private	no	no	na	na	no	no	no	no	no	no	no	no	no	no	no	no	urban	0	0	0	no
Shinyanga Region	Kahama Town Council	Matumaini Dispensary	2018	dispensary	private	no	no	na	na	yes	yes	no	no	no	no	yes	no	no	no	no	no	urban	0	0	0	no
Shinyanga Region	Kahama Town Council	Mpera Dispensary	2018	dispensary	private	yes	no	yes	na	yes	yes	yes	yes	yes	yes	yes	yes	no	yes	no	yes	urban	3	0	60	no
Shinyanga Region	Kahama Town Council	Mwendakulima Health Center	2018	health_centre	public	yes	yes	yes	yes	yes	yes	no	yes	yes	yes	yes	no	yes	yes	yes	yes	urban	4	0	80	yes
Shinyanga Region	Kahama Town Council	Mwime Dispensary	2018	dispensary	public	yes	yes	yes	yes	yes	yes	yes	yes	no	yes	yes	no	yes	yes	yes	yes	urban	4	0	80	yes
Shinyanga Region	Kahama Town Council	Ngogwa Dispensary	2018	dispensary	public	yes	yes	yes	yes	yes	yes	yes	yes	yes	yes	yes	yes	yes	yes	yes	yes	urban	5	0	100	yes
Shinyanga Region	Kahama Town Council	Nyambula Dispensary	2018	dispensary	public	yes	no	yes	yes	yes	yes	yes	yes	yes	yes	yes	yes	yes	yes	no	yes	urban	4	0	80	yes
Shinyanga Region	Kahama Town Council	Sangilwa Dispensary	2018	dispensary	public	no	no	yes	partial	yes	yes	partial	no	no	no	yes	no	partial	no	no	yes	urban	1	1	30	no
Shinyanga Region	Kahama Town Council	Seeke Dispensary	2018	dispensary	public	yes	yes	yes	yes	yes	yes	yes	yes	yes	yes	yes	yes	yes	yes	yes	yes	urban	5	0	100	yes
Shinyanga Region	Kahama Town Council	ST. ANN'S (MBULU) CATHOLIC Dispensary	2018	dispensary	private	yes	yes	yes	yes	yes	yes	yes	yes	yes	yes	yes	yes	yes	yes	yes	yes	urban	5	0	100	yes
Shinyanga Region	Kahama Town Council	Zongomela Dispensary	2018	dispensary	public	yes	yes	yes	yes	yes	yes	yes	no	no	yes	yes	no	yes	yes	yes	yes	urban	4	0	80	yes
Shinyanga Region	Kishapu District Council	Buganika Dispensary	2018	dispensary	public	yes	yes	yes	yes	yes	yes	yes	yes	yes	yes	yes	yes	yes	yes	yes	yes	rural	5	0	100	yes
Shinyanga Region	Kishapu District Council	Bupigi Dispensary	2018	dispensary	public	yes	yes	yes	yes	yes	yes	yes	yes	yes	yes	yes	yes	yes	yes	yes	yes	rural	5	0	100	yes
Shinyanga Region	Kishapu District Council	Busangwa Dispensary	2018	dispensary	public	yes	yes	yes	partial	yes	yes	partial	yes	yes	yes	yes	no	partial	yes	yes	yes	rural	3	1	70	no
Shinyanga Region	Kishapu District Council	Dr. Jakaya Kikwete District Hospital	2018	hospital	public	yes	yes	yes	yes	yes	no	no	no	no	no	yes	no	yes	yes	yes	yes	rural	4	0	80	yes
Shinyanga Region	Kishapu District Council	Hindawashi Dispensary	2018	dispensary	public	yes	no	yes	yes	yes	yes	yes	yes	yes	yes	yes	yes	yes	yes	no	yes	rural	4	0	80	yes
Shinyanga Region	Kishapu District Council	Igaga B Dispensary	2018	dispensary	public	yes	yes	yes	yes	yes	yes	yes	yes	yes	no	yes	no	yes	yes	yes	yes	rural	4	0	80	yes
Shinyanga Region	Kishapu District Council	Ikonda Dispensary	2018	dispensary	public	yes	yes	yes	yes	yes	yes	yes	yes	yes	yes	yes	yes	yes	yes	yes	yes	rural	5	0	100	yes
Shinyanga Region	Kishapu District Council	Itilima Dispensary	2018	dispensary	public	yes	yes	yes	yes	yes	yes	yes	yes	no	no	yes	no	yes	yes	yes	yes	rural	4	0	80	yes
Shinyanga Region	Kishapu District Council	Masusante Dispensary	2018	dispensary	private	no	no	na	yes	no	no	no	no	no	no	no	no	yes	no	no	no	rural	1	0	20	no
Shinyanga Region	Kishapu District Council	Mhunze Bakwata Dispensary	2018	dispensary	private	yes	no	na	na	no	yes	no	no	no	no	no	no	no	yes	no	no	rural	1	0	20	no
Shinyanga Region	Kishapu District Council	Mihama Dispensary	2018	dispensary	private	no	no	na	na	partial	yes	yes	no	no	no	partial	no	no	no	no	no	rural	0	0	0	no
Shinyanga Region	Kishapu District Council	Mipa RC Dispensary	2018	dispensary	private	yes	yes	na	na	yes	partial	no	no	no	no	yes	no	no	yes	yes	no	rural	2	0	40	no
Shinyanga Region	Kishapu District Council	Mwadui Lohumbo Dispensary	2018	dispensary	public	yes	yes	yes	yes	yes	yes	yes	yes	yes	yes	yes	yes	yes	yes	yes	yes	rural	5	0	100	yes
Shinyanga Region	Kishapu District Council	Mwadui Williamson Hospital at District Level	2018	hospital	private	yes	yes	na	yes	yes	no	no	no	no	no	yes	no	yes	yes	yes	no	rural	3	0	60	no
Shinyanga Region	Kishapu District Council	Mwamanota Dispensary	2018	dispensary	public	yes	yes	yes	yes	yes	yes	yes	yes	no	no	yes	no	yes	yes	yes	yes	rural	4	0	80	yes
Shinyanga Region	Kishapu District Council	Nyenze Dispensary	2018	dispensary	public	yes	yes	yes	yes	yes	partial	partial	no	no	yes	yes	no	yes	yes	yes	yes	rural	4	0	80	yes
Shinyanga Region	Kishapu District Council	Sekebugoro Dispensary	2018	dispensary	public	yes	yes	yes	yes	yes	yes	yes	yes	yes	yes	yes	yes	yes	yes	yes	yes	rural	5	0	100	yes
Shinyanga Region	Kishapu District Council	Ukenyenge Mennonite Dispensary	2018	dispensary	private	yes	yes	na	na	yes	yes	yes	yes	yes	yes	yes	yes	no	yes	yes	no	rural	3	0	60	no
Shinyanga Region	Msalala District Council	Bugarama Health Center	2018	health_centre	public	yes	no	yes	partial	yes	yes	no	yes	yes	no	yes	no	partial	yes	no	yes	rural	2	1	50	no
Shinyanga Region	Msalala District Council	Bukwangu Dispensary	2018	dispensary	public	yes	no	yes	partial	yes	no	no	no	no	no	yes	no	partial	yes	no	yes	rural	2	1	50	no
Shinyanga Region	Msalala District Council	Bulige Dispensary	2018	dispensary	public	yes	no	yes	yes	yes	yes	no	no	no	no	yes	no	yes	yes	no	yes	rural	3	0	60	no
Shinyanga Region	Msalala District Council	Buluma Dispensary	2018	dispensary	public	yes	yes	yes	yes	yes	yes	no	no	no	no	yes	no	yes	yes	yes	yes	rural	4	0	80	yes
Shinyanga Region	Msalala District Council	Kakola Dispensary	2018	dispensary	public	yes	yes	yes	partial	yes	yes	no	yes	yes	yes	yes	no	partial	yes	yes	yes	rural	3	1	70	no
Shinyanga Region	Msalala District Council	Lunguya Health Center	2018	dispensary	public	yes	no	yes	yes	yes	yes	no	no	no	no	yes	no	yes	yes	no	yes	rural	3	0	60	no
Shinyanga Region	Msalala District Council	Mhandu Dispensary	2018	dispensary	public	yes	yes	yes	yes	yes	yes	no	yes	yes	yes	yes	no	yes	yes	yes	yes	rural	4	0	80	yes
Shinyanga Region	Msalala District Council	Mwalugulu Dispensary	2018	dispensary	public	yes	no	yes	no	yes	yes	no	no	no	no	yes	no	no	yes	no	yes	rural	2	0	40	no
Shinyanga Region	Msalala District Council	Ngaya Health Center	2018	health_centre	public	yes	no	yes	yes	yes	yes	no	yes	no	no	yes	no	yes	yes	no	yes	rural	3	0	60	no
Shinyanga Region	Msalala District Council	Segese Dispensary	2018	dispensary	public	yes	yes	yes	yes	yes	yes	no	yes	no	no	yes	no	yes	yes	yes	yes	rural	4	0	80	yes
Shinyanga Region	Shinyanga District Council	Ikonda Dispensary	2018	dispensary	public	yes	yes	yes	partial	yes	yes	partial	yes	yes	no	yes	no	partial	yes	yes	yes	rural	3	1	70	no
Shinyanga Region	Shinyanga District Council	Ilobashi Dispensary	2018	dispensary	public	yes	yes	yes	yes	yes	yes	no	yes	yes	yes	yes	no	yes	yes	yes	yes	rural	4	0	80	yes
Shinyanga Region	Shinyanga District Council	Mwakitolyo Dispensary	2018	dispensary	public	yes	yes	yes	yes	yes	yes	partial	yes	yes	yes	yes	no	yes	yes	yes	yes	rural	4	0	80	yes
Shinyanga Region	Shinyanga District Council	Mwasekagi Dispensary	2018	dispensary	public	yes	yes	yes	yes	yes	partial	yes	yes	yes	yes	yes	no	yes	yes	yes	yes	rural	4	0	80	yes
Shinyanga Region	Shinyanga District Council	Mwasingu Dispensary	2018	dispensary	public	yes	yes	yes	yes	yes	yes	no	yes	yes	yes	yes	no	yes	yes	yes	yes	rural	4	0	80	yes
Shinyanga Region	Shinyanga District Council	Mwenge Dispensary	2018	dispensary	public	yes	yes	yes	yes	yes	yes	yes	yes	yes	yes	yes	yes	yes	yes	yes	yes	rural	5	0	100	yes
Shinyanga Region	Shinyanga District Council	Ng`homango Dispensary	2018	dispensary	public	yes	yes	yes	yes	partial	partial	partial	yes	yes	yes	partial	no	yes	yes	yes	yes	rural	4	0	80	yes
Shinyanga Region	Shinyanga District Council	Nyashimbi Dispensary	2018	dispensary	public	yes	yes	yes	yes	yes	yes	partial	yes	yes	yes	yes	no	yes	yes	yes	yes	rural	4	0	80	yes
Shinyanga Region	Shinyanga District Council	Shilabela Dispensary	2018	dispensary	public	yes	yes	yes	partial	yes	yes	partial	yes	yes	yes	yes	no	partial	yes	yes	yes	rural	3	1	70	no
Shinyanga Region	Shinyanga District Council	Tinde Health Center	2018	health_centre	public	yes	yes	yes	yes	yes	yes	yes	yes	yes	yes	yes	yes	yes	yes	yes	yes	rural	5	0	100	yes
Shinyanga Region	Shinyanga Municipal Council	Kambarage-Police Dispensary	2018	dispensary	public	no	no	no	no	no	no	no	no	no	no	no	no	no	no	no	no	urban	0	0	0	no
Shinyanga Region	Shinyanga Municipal Council	Chamaguha Dispensary	2018	dispensary	public	yes	yes	yes	partial	partial	yes	partial	no	no	yes	partial	no	partial	yes	yes	yes	urban	3	1	70	no
Shinyanga Region	Shinyanga Municipal Council	Chibe Dispensary	2018	dispensary	public	yes	yes	yes	yes	yes	yes	yes	yes	yes	yes	yes	yes	yes	yes	yes	yes	urban	5	0	100	yes
Shinyanga Region	Shinyanga Municipal Council	Imani Dispensary	2018	dispensary	private	yes	yes	na	na	yes	yes	yes	yes	no	no	yes	no	no	yes	yes	no	urban	2	0	40	no
Shinyanga Region	Shinyanga Municipal Council	Kambarage Health Center Health Center	2018	health_centre	public	yes	yes	yes	yes	yes	yes	yes	yes	yes	yes	yes	yes	yes	yes	yes	yes	urban	5	0	100	yes
Shinyanga Region	Shinyanga Municipal Council	Kitinya Dispensary	2018	dispensary	public	yes	yes	yes	yes	yes	yes	yes	yes	yes	yes	yes	yes	yes	yes	yes	yes	urban	5	0	100	yes
Shinyanga Region	Shinyanga Municipal Council	Kizumbi Dispensary	2018	dispensary	public	yes	yes	yes	yes	partial	yes	partial	yes	yes	yes	partial	no	yes	yes	yes	yes	urban	4	0	80	yes
Shinyanga Region	Shinyanga Municipal Council	Kizumbi- JWTZ Dispensary	2018	dispensary	public	no	no	na	na	partial	no	no	no	no	no	partial	no	no	no	no	no	urban	0	0	0	no
Shinyanga Region	Shinyanga Municipal Council	Kizumbi Muccobs Dispensary	2018	dispensary	public	no	no	na	na	no	no	no	no	no	no	no	no	no	no	no	no	urban	0	0	0	no
Shinyanga Region	Shinyanga Municipal Council	Kolandoto Council Designated Hospital	2018	hospital	private	yes	yes	yes	yes	no	no	no	no	no	no	no	no	yes	yes	yes	yes	urban	4	0	80	yes
Shinyanga Region	Shinyanga Municipal Council	Lifeline Dispensary	2018	dispensary	private	yes	yes	yes	yes	yes	yes	yes	yes	yes	yes	yes	yes	yes	yes	yes	yes	urban	5	0	100	yes
Shinyanga Region	Shinyanga Municipal Council	Lubaga Dispensary	2018	dispensary	public	yes	yes	yes	yes	yes	yes	yes	yes	yes	yes	yes	yes	yes	yes	yes	yes	urban	5	0	100	yes
Shinyanga Region	Shinyanga Municipal Council	Magereza Dispensary	2018	dispensary	public	yes	yes	yes	yes	yes	yes	yes	yes	yes	yes	yes	yes	yes	yes	yes	yes	urban	5	0	100	yes
Shinyanga Region	Shinyanga Municipal Council	Majengo bakwata Dispensary	2018	dispensary	private	no	no	na	na	no	no	no	no	no	no	no	no	no	no	no	no	urban	0	0	0	no
Shinyanga Region	Shinyanga Municipal Council	Miti Mirefu Dispensary	2018	dispensary	public	yes	yes	na	na	yes	yes	yes	yes	yes	yes	yes	yes	no	yes	yes	no	urban	3	0	60	no
Shinyanga Region	Shinyanga Municipal Council	Mwamalili Dispensary	2018	dispensary	public	yes	no	yes	partial	yes	yes	no	no	no	no	yes	no	partial	yes	no	yes	urban	2	1	50	no
Shinyanga Region	Shinyanga Municipal Council	St. Joseph Dispensary	2018	dispensary	private	no	no	na	na	yes	yes	yes	yes	yes	yes	yes	yes	no	no	no	no	urban	1	0	20	no
Shinyanga Region	Shinyanga Municipal Council	Uhuru Bakwata Dispensary	2018	dispensary	public	no	no	na	na	no	no	no	no	no	no	no	no	no	no	no	no	urban	0	0	0	no
Shinyanga Region	Ushetu District Council	Bukomela Dispensary	2018	dispensary	public	yes	yes	yes	partial	yes	yes	no	no	no	no	yes	no	partial	yes	yes	yes	rural	3	1	70	no
Shinyanga Region	Ushetu District Council	Bulungwa Health Center	2018	health_centre	public	yes	yes	yes	yes	yes	yes	no	yes	yes	no	yes	no	yes	yes	yes	yes	rural	4	0	80	yes
Shinyanga Region	Ushetu District Council	Bunanda Dispensary	2018	dispensary	public	yes	yes	yes	partial	yes	yes	no	no	no	no	yes	no	partial	yes	yes	yes	rural	3	1	70	no
Shinyanga Region	Ushetu District Council	Busenda Dispensary	2018	dispensary	public	yes	yes	yes	yes	yes	yes	no	yes	yes	no	yes	no	yes	yes	yes	yes	rural	4	0	80	yes
Shinyanga Region	Ushetu District Council	Igwamanoni Dispensary	2018	dispensary	public	yes	yes	yes	yes	yes	yes	no	yes	no	no	yes	no	yes	yes	yes	yes	rural	4	0	80	yes
Shinyanga Region	Ushetu District Council	Ihapula Dispensary	2018	dispensary	public	yes	yes	no	no	yes	yes	no	no	no	no	yes	no	no	yes	yes	no	rural	2	0	40	no
Shinyanga Region	Ushetu District Council	Kisuke Dispensary	2018	dispensary	public	yes	yes	yes	no	yes	yes	no	yes	no	no	yes	no	no	yes	yes	yes	rural	3	0	60	no
Shinyanga Region	Ushetu District Council	Mapamba Dispensary	2018	dispensary	public	yes	yes	yes	yes	yes	yes	no	no	no	no	yes	no	yes	yes	yes	yes	rural	4	0	80	yes
Shinyanga Region	Ushetu District Council	Mkwangulwa Dispensary	2018	dispensary	public	yes	yes	no	yes	yes	yes	no	no	no	no	yes	no	yes	yes	yes	no	rural	3	0	60	no
Shinyanga Region	Ushetu District Council	Mpunze Dispensary	2018	dispensary	public	yes	yes	yes	partial	yes	yes	no	no	no	no	yes	no	partial	yes	yes	yes	rural	3	1	70	no
Shinyanga Region	Ushetu District Council	Nsunga Dispensary	2018	dispensary	public	yes	no	na	yes	yes	yes	no	yes	yes	no	yes	no	yes	yes	no	no	rural	2	0	40	no
Shinyanga Region	Ushetu District Council	Nyalwelwe Dispensary	2018	dispensary	public	yes	yes	yes	partial	yes	yes	no	no	no	no	yes	no	partial	yes	yes	yes	rural	3	1	70	no
Shinyanga Region	Ushetu District Council	Nyankende Dispensary	2018	dispensary	public	yes	yes	yes	partial	yes	yes	no	no	no	no	yes	no	partial	yes	yes	yes	rural	3	1	70	no
Shinyanga Region	Ushetu District Council	Sabasabini Dispensary	2018	dispensary	public	yes	yes	yes	partial	yes	yes	no	yes	yes	yes	yes	no	partial	yes	yes	yes	rural	3	1	70	no
Shinyanga Region	Ushetu District Council	Ubagwe Dispensary	2018	dispensary	public	yes	no	yes	yes	yes	yes	no	yes	no	no	yes	no	yes	yes	no	yes	rural	3	0	60	no
Shinyanga Region	Ushetu District Council	Ukune Health Center	2018	dispensary	public	yes	no	yes	yes	yes	yes	no	no	no	no	yes	no	yes	yes	no	yes	rural	3	0	60	no
Shinyanga Region	Ushetu District Council	Uyogo Dispensary	2018	dispensary	public	yes	yes	na	yes	yes	yes	partial	yes	yes	yes	yes	no	yes	yes	yes	no	rural	3	0	60	no
Singida Region	Ikungi District Council	Ihanja Health Center	2017	dispensary	public	yes	no	no	no	yes	yes	partial	yes	no	yes	yes	no	no	yes	no	no	rural	1	0	20	no
Singida Region	Ikungi District Council	Irisya Dispensary	2017	dispensary	public	yes	yes	yes	yes	partial	yes	yes	yes	yes	yes	partial	no	yes	yes	yes	yes	rural	4	0	80	yes
Singida Region	Ikungi District Council	Issuna Dispensary	2017	dispensary	public	yes	yes	yes	partial	yes	yes	partial	yes	yes	yes	yes	no	partial	yes	yes	yes	rural	3	1	70	no
Singida Region	Ikungi District Council	Kimbwi Dispensary	2017	dispensary	public												no					rural	0	0	0	no
Singida Region	Ikungi District Council	Makilawa Dispensary	2017	dispensary	private	no	yes	yes	partial	yes	yes	no	no	no	no	yes	no	partial	no	yes	yes	rural	2	1	50	no
Singida Region	Ikungi District Council	Makiungu Council Designated Hospital	2017	dispensary	private												no					rural	0	0	0	no
Singida Region	Ikungi District Council	Matare Dispensary	2017	dispensary	public												no					rural	0	0	0	no
Singida Region	Ikungi District Council	Matongo Dispensary	2017	dispensary	private	yes	yes	yes	partial	yes	yes	yes	yes	yes	no	yes	no	partial	yes	yes	yes	rural	3	1	70	no
Singida Region	Ikungi District Council	Mgungira Dispensary	2017	dispensary	public	yes	yes	yes	partial	yes	yes	partial	no	no	yes	yes	no	partial	yes	yes	yes	rural	3	1	70	no
Singida Region	Ikungi District Council	Mhintiri Dispensary	2017	dispensary	public	yes	no	yes	partial	yes	yes	partial	no	yes	no	yes	no	partial	yes	no	yes	rural	2	1	50	no
Singida Region	Ikungi District Council	Misughaa Dispensary	2017	dispensary	public	yes	yes	yes	no	yes	yes	yes	no	no	no	yes	no	no	yes	yes	yes	rural	3	0	60	no
Singida Region	Ikungi District Council	Mnane Dispensary	2017	dispensary	public	yes	yes	yes	partial	yes	yes	yes	yes	yes	no	yes	no	partial	yes	yes	yes	rural	3	1	70	no
Singida Region	Ikungi District Council	Mungaa Dispensary	2017	dispensary	public	yes	yes	yes	yes	yes	yes	yes	yes	yes	yes	yes	yes	yes	yes	yes	yes	rural	5	0	100	yes
Singida Region	Ikungi District Council	Mwisi Dispensary	2017	dispensary	public	yes	yes	yes	yes	yes	yes	yes	yes	no	no	yes	no	yes	yes	yes	yes	rural	4	0	80	yes
Singida Region	Ikungi District Council	Ng'ongosoro Dispensary	2017	dispensary	public	yes	no	no	no	yes	partial	partial	no	no	no	yes	no	no	yes	no	no	rural	1	0	20	no
Singida Region	Ikungi District Council	Nkuhi Dispensary	2017	dispensary	public												no					rural	0	0	0	no
Singida Region	Ikungi District Council	Ntuntu Dispensary	2017	dispensary	public	yes	yes	yes	yes	yes	yes	partial	yes	no	no	yes	no	yes	yes	yes	yes	rural	4	0	80	yes
Singida Region	Ikungi District Council	Puma Dispensary	2017	dispensary	private	yes	yes	yes	yes	yes	yes	yes	yes	no	yes	yes	no	yes	yes	yes	yes	rural	4	0	80	yes
Singida Region	Ikungi District Council	Queen of Universal Hospital at District Level	2017	hospital	private	no	yes	yes	yes	yes	no	yes	no	no	no	yes	no	yes	no	yes	yes	rural	3	0	60	no
Singida Region	Ikungi District Council	Sepuka Health Center	2017	health_centre	public	yes	yes	yes	partial	yes	partial	yes	no	no	yes	yes	no	partial	yes	yes	yes	rural	3	1	70	no
Singida Region	Ikungi District Council	St.Joseph Siuyu Dispensary	2017	dispensary	private	na	yes	partial	yes	yes	yes	yes	yes	yes	yes	yes	yes	yes	no	yes	partial	rural	3	1	70	no
Singida Region	Ikungi District Council	Ujaire Dispensary	2017	dispensary	public	yes	yes	yes	no	no	no	no	no	no	no	no	no	no	yes	yes	yes	rural	3	0	60	no
Singida Region	Ikungi District Council	Unyankanya Dispensary	2017	dispensary	public	yes	yes	no	no	yes	yes	yes	yes	yes	no	yes	no	no	yes	yes	no	rural	2	0	40	no
Singida Region	Ikungi District Council	Wibia Dispensary	2017	dispensary	public	yes	yes	yes	yes	yes	yes	yes	yes	yes	yes	yes	yes	yes	yes	yes	yes	rural	5	0	100	yes
Singida Region	Iramba District Council	Bomani Dispensary	2017	dispensary	public	yes	yes	yes	partial	yes	yes	partial	yes	yes	yes	yes	no	partial	yes	yes	yes	rural	3	1	70	no
Singida Region	Iramba District Council	Kidaru Dispensary	2017	dispensary	public	yes	yes	yes	no	yes	yes	no	no	no	no	yes	no	no	yes	yes	yes	rural	3	0	60	no
Singida Region	Iramba District Council	Kinampanda TTC Dispensary	2017	dispensary	private	no	na	na	no	no	no	no	no	no	no	no	no	no	no	no	no	rural	0	0	0	no
Singida Region	Iramba District Council	Kisana Dispensary	2017	dispensary	public	no	no	yes	no	yes	yes	no	yes	yes	yes	yes	no	no	no	no	yes	rural	1	0	20	no
Singida Region	Iramba District Council	Kisimba Dispensary	2017	dispensary	public	yes	yes	yes	partial	yes	yes	no	yes	yes	yes	yes	no	partial	yes	yes	yes	rural	3	1	70	no
Singida Region	Iramba District Council	Kyengege ChurchOfGod Dispensary	2017	dispensary	private	yes	no	na	na	yes	yes	no	yes	yes	yes	yes	no	no	yes	no	no	rural	1	0	20	no
Singida Region	Iramba District Council	Mlandala Dispensary	2017	dispensary	public	yes	yes	yes	yes	yes	yes	yes	yes	yes	yes	yes	yes	yes	yes	yes	yes	rural	5	0	100	yes
Singida Region	Iramba District Council	Mtenkente Dispensary	2017	dispensary	public	yes	yes	yes	no	yes	yes	yes	yes	yes	yes	yes	yes	no	yes	yes	yes	rural	4	0	80	yes
Singida Region	Iramba District Council	Ushora Magereza Dispensary	2017	dispensary	private	no	no	na	na	yes	yes	no	yes	yes	no	yes	no	no	no	no	no	rural	0	0	0	no
Singida Region	Iramba District Council	Uwanza Dispensary	2017	dispensary	public	yes	yes	yes	no	yes	yes	no	yes	yes	no	yes	no	no	yes	yes	yes	rural	3	0	60	no
Singida Region	Itigi District Council	Gurungu Dispensary	2017	dispensary	public	yes	yes	yes	no	yes	yes	yes	yes	no	yes	yes	no	no	yes	yes	yes	rural	3	0	60	no
Singida Region	Itigi District Council	Idodyandole Dispensary	2017	dispensary	public	yes	yes	yes	no	partial	yes	yes	yes	no	yes	partial	no	no	yes	yes	yes	rural	3	0	60	no
Singida Region	Itigi District Council	Ipande Dispensary	2017	dispensary	public	yes	no	yes	no	yes	yes	no	no	no	no	yes	no	no	yes	no	yes	rural	2	0	40	no
Singida Region	Itigi District Council	Itigi Health Center	2017	health_centre	public	yes	yes	yes	yes	yes	yes	yes	yes	yes	yes	yes	yes	yes	yes	yes	yes	rural	5	0	100	yes
Singida Region	Itigi District Council	Kalangali Dispensary	2017	dispensary	public	no	no	yes	partial	yes	yes	yes	no	no	no	yes	no	partial	no	no	yes	rural	1	1	30	no
Singida Region	Itigi District Council	Mgandu Dispensary	2017	dispensary	public	yes	yes	yes	yes	yes	yes	partial	no	no	no	yes	no	yes	yes	yes	yes	rural	4	0	80	yes
Singida Region	Itigi District Council	Mitundu Dispensary	2017	dispensary	private	yes	yes	yes	na	partial	yes	no	yes	yes	yes	partial	no	no	yes	yes	yes	rural	3	0	60	no
Singida Region	Itigi District Council	Muhanga Dispensary	2017	dispensary	public	no	no	yes	partial	yes	yes	partial	no	no	no	yes	no	partial	no	no	yes	rural	1	1	30	no
Singida Region	Itigi District Council	Njirii Dispensary	2017	dispensary	public	no	yes	partial	yes	yes	partial	no	no	no	no	yes	no	yes	no	yes	partial	rural	2	1	50	no
Singida Region	Itigi District Council	Sanjaranda Dispensary	2017	dispensary	public	yes	yes	yes	partial	yes	yes	yes	no	no	no	yes	no	partial	yes	yes	yes	rural	3	1	70	no
Singida Region	Manyoni District Council	Chibumagwa Dispensary	2017	dispensary	public	yes	yes	yes	yes	yes	yes	yes	yes	yes	yes	yes	yes	yes	yes	yes	yes	rural	5	0	100	yes
Singida Region	Manyoni District Council	Chikuyu Dispensary	2017	dispensary	public	yes	yes	yes	partial	yes	yes	no	yes	yes	yes	yes	no	partial	yes	yes	yes	rural	3	1	70	no
Singida Region	Manyoni District Council	Heka Dispensary	2017	dispensary	public	yes	yes	yes	partial	yes	yes	no	yes	yes	yes	yes	no	partial	yes	yes	yes	rural	3	1	70	no
Singida Region	Manyoni District Council	Hika Dispensary	2017	dispensary	public	yes	yes	yes	partial	yes	yes	yes	yes	yes	yes	yes	yes	partial	yes	yes	yes	rural	4	1	90	yes
Singida Region	Manyoni District Council	Igwamadete Dispensary	2017	dispensary	public	no	yes	yes	yes	yes	yes	yes	yes	yes	yes	yes	yes	yes	no	yes	yes	rural	4	0	80	yes
Singida Region	Manyoni District Council	Isseke Dispensary	2017	dispensary	public	yes	yes	yes	yes	yes	yes	yes	yes	yes	yes	yes	yes	yes	yes	yes	yes	rural	5	0	100	yes
Singida Region	Manyoni District Council	Kilimatinde Hospital at District Level	2017	dispensary	private	yes	no	na	no	no	no	no	no	no	no	no	no	no	yes	no	no	rural	1	0	20	no
Singida Region	Manyoni District Council	Kintinku Health Center	2017	hospital	private	yes	yes	yes	no	yes	yes	yes	yes	yes	yes	yes	yes	no	yes	yes	yes	rural	4	0	80	yes
Singida Region	Manyoni District Council	Kitalalo Dispensary	2017	dispensary	public	yes	yes	yes	no	yes	yes	no	yes	no	yes	yes	no	no	yes	yes	yes	rural	3	0	60	no
Singida Region	Manyoni District Council	Londoni Dispensary	2017	dispensary	public	yes	yes	yes	no	yes	yes	yes	yes	yes	yes	yes	yes	no	yes	yes	yes	rural	4	0	80	yes
Singida Region	Manyoni District Council	Mpola Dispensary	2017	dispensary	public	yes	yes	yes	yes	yes	yes	partial	yes	no	no	yes	no	yes	yes	yes	yes	rural	4	0	80	yes
Singida Region	Manyoni District Council	Mvumi Dispensary	2017	dispensary	public	yes	yes	yes	partial	yes	yes	yes	yes	yes	yes	yes	yes	partial	yes	yes	yes	rural	4	1	90	yes
Singida Region	Manyoni District Council	Nkonko Health Center	2017	health_centre	public	yes	yes	yes	yes	no	partial	yes	yes	yes	yes	no	no	yes	yes	yes	yes	rural	4	0	80	yes
Singida Region	Manyoni District Council	Ntumbi Dispensary	2017	dispensary	public	yes	yes	yes	partial	yes	yes	no	yes	yes	no	yes	no	partial	yes	yes	yes	rural	3	1	70	no
Singida Region	Manyoni District Council	Saranda Dispensary	2017	dispensary	public	yes	yes	yes	yes	yes	no	partial	yes	yes	yes	yes	no	yes	yes	yes	yes	rural	4	0	80	yes
Singida Region	Manyoni District Council	Simbanguru Dispensary	2017	dispensary	public	yes	yes	yes	partial	yes	yes	yes	yes	yes	yes	yes	yes	partial	yes	yes	yes	rural	4	1	90	yes
Singida Region	Manyoni District Council	Sukamahela Dispensary	2017	dispensary	public	yes	yes	yes	no	yes	yes	yes	yes	yes	yes	yes	yes	no	yes	yes	yes	rural	4	0	80	yes
Rukwa Region	Nkasi District Council	Chala Dispensary	2018	dispensary	public	yes	yes	yes	partial	yes	yes	partial	yes	yes	yes	yes	no	partial	yes	yes	yes	rural	3	1	70	no
Rukwa Region	Nkasi District Council	Katani Dispensary	2018	dispensary	public	yes	yes	yes	yes	yes	yes	yes	yes	no	yes	yes	no	yes	yes	yes	yes	rural	4	0	80	yes
Rukwa Region	Nkasi District Council	Kate VA Dispensary	2018	dispensary	private	yes	yes	na	na	yes	yes	yes	no	no	no	yes	no	no	yes	yes	no	rural	2	0	40	no
Rukwa Region	Nkasi District Council	Kilambo Dispensary	2018	dispensary	public	yes	yes	yes	yes	yes	yes	partial	yes	yes	yes	yes	no	yes	yes	yes	yes	rural	4	0	80	yes
Rukwa Region	Nkasi District Council	Kirando Rupp Dispensary	2018	dispensary	private	no	no	no	na	no	no	no	no	no	no	no	no	no	no	no	no	rural	0	0	0	no
Rukwa Region	Nkasi District Council	Londokazi Dispensary	2018	dispensary	public	yes	yes	yes	no	yes	yes	yes	yes	yes	yes	yes	yes	no	yes	yes	yes	rural	4	0	80	yes
Rukwa Region	Nkasi District Council	Mvimwa Health Center	2018	health_centre	private	yes	na	na	yes	yes	yes	yes	yes	yes	yes	yes	yes	yes	yes	no	no	rural	3	0	60	no
Rukwa Region	Nkasi District Council	Sintali Dispensary	2018	dispensary	public	yes	yes	yes	partial	yes	yes	partial	yes	yes	yes	yes	no	partial	yes	yes	yes	rural	3	1	70	no
Rukwa Region	Sumbawanga Municipal Council	Chelenganya Dispensary	2018	dispensary	public	no	no	no	yes	yes	yes	yes	no	no	no	yes	no	yes	no	no	no	urban	1	0	20	no
Rukwa Region	Sumbawanga Municipal Council	Chipu Dispensary	2018	dispensary	public	yes	no	yes	partial	yes	partial	no	yes	no	no	yes	no	partial	yes	no	yes	urban	2	1	50	no
Rukwa Region	Sumbawanga Municipal Council	Isesa Dispensary	2018	dispensary	public	yes	no	yes	yes	yes	yes	no	no	no	yes	yes	no	yes	yes	no	yes	urban	3	0	60	no
Rukwa Region	Sumbawanga Municipal Council	Kasema Dispensary	2018	dispensary	private	no	no	na	na	no	no	no	no	no	no	no	no	no	no	no	no	urban	0	0	0	no
Rukwa Region	Sumbawanga Municipal Council	Katandala Health Center	2018	dispensary	public	no	no	na	na	no	no	no	no	no	no	no	no	no	no	no	no	urban	0	0	0	no
Rukwa Region	Sumbawanga Municipal Council	Kisumba Dispensary	2018	dispensary	public	yes	no	yes	yes	yes	yes	partial	yes	no	no	yes	no	yes	yes	no	yes	urban	3	0	60	no
Rukwa Region	Sumbawanga Municipal Council	Kizwite Dispensary	2018	dispensary	public	no	no	yes	yes	yes	yes	no	no	no	no	yes	no	yes	no	no	yes	urban	2	0	40	no
Rukwa Region	Sumbawanga Municipal Council	Luwa	2018	dispensary	public	yes	no	yes	no	yes	yes	no	no	no	yes	yes	no	no	yes	no	yes	urban	2	0	40	no
Rukwa Region	Sumbawanga Municipal Council	Mahabusu Dispensary	2018	dispensary	private	no	no	no	no	partial	no	no	no	no	no	partial	no	no	no	no	no	urban	0	0	0	no
Rukwa Region	Sumbawanga Municipal Council	Majengo Dispensary	2018	dispensary	public	yes	yes	yes	yes	yes	yes	yes	no	yes	yes	yes	no	yes	yes	yes	yes	urban	4	0	80	yes
Rukwa Region	Sumbawanga Municipal Council	Matanga Dispensary	2018	dispensary	public	yes	yes	yes	yes	yes	yes	partial	yes	yes	no	yes	no	yes	yes	yes	yes	urban	4	0	80	yes
Rukwa Region	Sumbawanga Municipal Council	Mnzava's Dispensary	2018	dispensary	private	no	no	na	na	no	no	no	no	no	no	no	no	no	no	no	no	urban	0	0	0	no
Rukwa Region	Sumbawanga Municipal Council	Ntendo Dispensary	2018	dispensary	public	yes	no	yes	partial	yes	yes	yes	no	no	no	yes	no	partial	yes	no	yes	urban	2	1	50	no
Rukwa Region	Sumbawanga Municipal Council	Sangos Dispensary	2018	dispensary	private	no	no	no	na	no	no	no	no	no	no	no	no	no	no	no	no	urban	0	0	0	no
Rukwa Region	Sumbawanga Municipal Council	ST.Theresia Health Center	2018	health_centre	private	no	no	na	na	no	no	no	no	no	no	no	no	no	no	no	no	urban	0	0	0	no
Rukwa Region	Sumbawanga Municipal Council	Summit Health Center	2018	health_centre	private	no	no	na	na	no	no	no	no	no	no	no	no	no	no	no	no	urban	0	0	0	no
Rukwa Region	Sumbawanga Municipal Council	Tamasenga Dispensary	2018	dispensary	public	yes	yes	yes	partial	yes	yes	partial	yes	yes	no	yes	no	partial	yes	yes	yes	urban	3	1	70	no
Rukwa Region	Sumbawanga Municipal Council	Ulinji Dispensary	2018	dispensary	public	yes	no	yes	yes	yes	yes	yes	yes	no	yes	yes	no	yes	yes	no	yes	urban	3	0	60	no
Rukwa Region	Sumbawanga Municipal Council	Unique Dispensary	2018	dispensary	private	yes	no	na	na	partial	no	no	no	no	no	partial	no	no	yes	no	no	urban	1	0	20	no
Tanga Region	Bumbuli District Council	Baga Dispensary	2017	dispensary	public	no	no	yes	partial	yes	partial	yes	yes	yes	no	yes	no	partial	no	no	yes	rural	1	1	30	no
Tanga Region	Bumbuli District Council	Bumba Dispensary	2017	dispensary	public	yes	yes	yes	no	yes	yes	yes	no	no	no	yes	no	no	yes	yes	yes	rural	3	0	60	no
Tanga Region	Bumbuli District Council	Bumbuli Mission Council Designated Hospital	2017	dispensary	public	yes	yes	yes		yes	yes	yes	yes	yes	Yes	yes	yes		yes	yes	yes	rural	4	0	80	yes
Tanga Region	Bumbuli District Council	Funta Dispensary	2017	dispensary	public	yes	no	yes	yes	yes	yes	partial	yes	yes	Yes	yes	no	yes	yes	no	yes	rural	3	0	60	no
Tanga Region	Bumbuli District Council	Kivilicha Dispensary	2017	dispensary	public	yes	yes	no	partial	yes	yes	no	no	no	no	yes	no	partial	yes	yes	no	rural	2	1	50	no
Tanga Region	Bumbuli District Council	Kwehangala Dispensary	2017	dispensary	public	no	no	yes	no	yes	partial	partial	no	no	no	yes	no	no	no	no	yes	rural	1	0	20	no
Tanga Region	Bumbuli District Council	Kwemkomole Dispensary	2017	dispensary	public	yes	yes	yes	yes	yes	yes	partial	yes	yes	Yes	yes	no	yes	yes	yes	yes	rural	4	0	80	yes
Tanga Region	Bumbuli District Council	Mahezangulu Dispensary	2017	dispensary	public	no	no	yes	yes	yes	partial	no	no	yes	Yes	yes	no	yes	no	no	yes	rural	2	0	40	no
Tanga Region	Bumbuli District Council	Mavului Dispensary	2017	dispensary	public	yes	yes	yes	partial	yes	yes	yes	yes	yes	no	yes	no	partial	yes	yes	yes	rural	3	1	70	no
Tanga Region	Bumbuli District Council	Mayo Dispensary	2017	dispensary	public	yes	no	yes	no	yes	yes	partial	no	no	no	yes	no	no	yes	no	yes	rural	2	0	40	no
Tanga Region	Bumbuli District Council	Mayo Kisiwani Dispensary	2017	dispensary	public	no	no	no	no	yes	yes	no	no	no	no	yes	no	no	no	no	no	rural	0	0	0	no
Tanga Region	Bumbuli District Council	Mbelei Dispensary	2017	dispensary	public	yes	yes	yes	partial	yes	yes	partial	yes	yes	no	yes	no	partial	yes	yes	yes	rural	3	1	70	no
Tanga Region	Bumbuli District Council	Mbuzii Dispensary	2017	dispensary	public	yes	yes	yes	no	yes	yes	no	yes	no	Yes	yes	no	no	yes	yes	yes	rural	3	0	60	no
Tanga Region	Bumbuli District Council	Mgwashi Health Center	2017	health_centre	public	yes	yes	yes	no	yes	yes	partial	yes	no	no	yes	no	no	yes	yes	yes	rural	3	0	60	no
[truncated: 1,033 more rows]
